# Supplementary material for: Sialylated human milk oligosaccharides program cognitive development through a non-genomic transmission mode
Source: Mol Psychiatry. 2021 Mar 4;26(7):2854–71. doi: 10.1038/s41380-021-01054-9 (PMC8505264; doi:10.1038/s41380-021-01054-9)
Supplement: Supplementary file 8 — Supplementary table 2 [file 41380_2021_1054_MOESM8_ESM.xlsx]

## Sheet: Foglio1
MGS	MILK	GENE	GENE+MILK	Species
MGS0122	0.0238438	0.0106479	0.00121148	Clostridiales sp.
MGS0866	0.916626	0.0029889	0.00513193	Bacteria sp.
MGS0101	0.000736875	0.0907223	0.00527559	Clostridiales sp.
MGS0193	0.00743929	0.214336	0.00756871	Clostridiales sp.
MGS0370	0.0195502	0.0474949	0.00812754	Clostridiales sp.
MGS0226	0.208823	0.142767	0.00926808	Clostridia sp.
MGS0870	0.309704	0.316354	0.0102073	Firmicutes sp.
MGS0808	0.0741222	0.237248	0.0120906	Clostridia sp.
MGS0696	0.00195366	0.0449782	0.0158904	unclassified sp.
MGS0674	0.890829	0.48956	0.0188191	Clostridia sp.
MGS0255	0.108879	0.017631	0.0200921	Clostridiales sp.
MGS0641	0.412726	0.0353716	0.0208852	Clostridiales sp.
MGS0738	0.228714	0.0541336	0.0232968	Firmicutes sp.
MGS0372	0.868063	0.288022	0.0260258	Bacteroidales sp.
MGS0527	0.562618	0.258484	0.027682	Clostridiales sp.
MGS0144	0.284615	0.592737	0.0298795	Clostridia sp.
MGS0889	0.156546	0.038802	0.0303195	Clostridia sp.
MGS0050	0.216343	0.198094	0.0307322	Lachnospiraceae sp.
MGS0400	0.216279	0.00738537	0.0313123	Romboutsia sp.
MGS0412	0.0602422	0.347182	0.0317882	unclassified sp.
MGS0531	0.0338785	0.0338722	0.0337688	Clostridiales sp.
MGS0828	0.342995	0.112024	0.0344659	Bacteria sp.
MGS0662	0.116078	0.169339	0.0350842	Clostridiales sp.
MGS0814	0.00644651	0.962554	0.0352517	Clostridiales sp.
MGS0781	0.769087	0.981504	0.0366243	Clostridiales sp.
MGS0459	0.122718	0.0322362	0.0401116	Erysipelotrichaceae sp.
MGS0737	0.137344	0.869502	0.0406527	Clostridiales sp.
MGS0521	0.0152859	0.158611	0.0420364	Clostridiales sp.
MGS0339	0.00679666	0.641083	0.0435074	Clostridiales sp.
MGS0512	0.227293	0.416665	0.0459788	Bacteroidales sp.
MGS0131	0.00414958	0.30684	0.0519065	Bacteroidia sp.
MGS0751	0.0234916	0.775908	0.0574712	Clostridiales sp.
MGS0291	0.60509	0.0349845	0.0594063	Lachnospiraceae sp.
MGS0650	0.0181788	0.274412	0.0631039	Bacteroidia sp.
MGS0811	0.0347322	0.702496	0.0653716	Clostridiaceae sp.
MGS0007	0.0705548	0.0415742	0.0683881	Firmicutes sp.
MGS0851	0.0176664	0.0738288	0.0697259	Clostridia sp.
MGS0726	0.497159	7.8701e-15	0.0731731	Clostridia sp.
MGS0463	0.0121089	0.669175	0.0750122	Firmicutes sp.
MGS0881	0.374523	0.0377458	0.0800845	Clostridiales sp.
MGS0048	0.0294889	0.449417	0.0852974	Clostridiales sp.
MGS0221	0.535556	2e-304	0.0887524	Clostridiales sp.
MGS0178	0.0859875	0.0106508	0.0940531	Lachnospiraceae bacterium A4 sp.
MGS0018	0.679423	0.0281709	0.0961512	Clostridiales sp.
MGS0045	0.217578	0.0324087	0.106276	Bacteria sp.
MGS0879	0.0361302	0.346957	0.106872	Bacteria sp.
MGS0364	0.0342572	1	0.113345	Clostridiales sp.
MGS0734	0.0233651	0.570216	0.115931	Oscillospiraceae sp.
MGS0174	0.0353555	0.424605	0.122504	Firmicutes sp.
MGS0371	0.789317	0.0124395	0.132709	Oscillibacter sp.
MGS0792	0.136204	0.00641587	0.135411	Bacteria sp.
MGS0041	0.0400729	0.0269915	0.141251	Clostridia sp.
MGS0260	0.923148	0.00214895	0.147707	Lachnospiraceae sp.
MGS0225	0.983165	0.0243174	0.150184	Bacteroidia sp.
MGS0891	0.560051	0.0316968	0.154499	Oscillospiraceae sp.
MGS0426	0.0372074	0.11624	0.1576	Oscillospiraceae sp.
MGS0112	0.344393	0.0141251	0.162365	Clostridiales sp.
MGS0626	0.0172969	0.625024	0.168848	Clostridiales sp.
MGS0575	0.908899	0.021579	0.172757	Bacteroidales sp.
MGS0435	0.117702	0.00595211	0.174864	unclassified sp.
MGS0511	0.113783	0.0289192	0.195307	Clostridiales sp.
MGS0032	0.0266249	0.633747	0.203169	Clostridiales sp.
MGS0685	0.00607858	0.404057	0.215362	Bacteroidales sp.
MGS0100	0.746433	3e-302	0.22078	Lachnospiraceae sp.
MGS0063	0.905441	0.0205294	0.227446	Bacteroidetes sp.
MGS0730	0.0471339	0.432027	0.230833	Bacteroidia sp.
MGS0762	0.0326812	0.0207664	0.244248	Lachnospiraceae bacterium 3-2 sp.
MGS0652	0.032195	1	0.288178	unclassified sp.
MGS0485	0.323349	0.0377379	0.30354	Ruminococcaceae sp.
MGS0688	0.610621	0.0249969	0.32385	Clostridiales sp.
MGS0564	0.655299	0.0239296	0.328189	Clostridia sp.
MGS0066	0.136077	0.0471941	0.331666	Lachnospiraceae sp.
MGS0281	0.805713	0.00952334	0.334354	Burkholderiales bacterium YL45 sp.
MGS0056	0.377003	0.0205527	0.33764	Clostridiales sp.
MGS0774	0.712174	0.0172318	0.350389	Clostridiales sp.
MGS0382	0.943601	0.0231151	0.350878	Rikenellaceae sp.
MGS0209	0.622291	0.0297781	0.38779	Clostridiales sp.
MGS0446	0.695553	0.0398224	0.46245	Oscillospiraceae sp.
MGS0138	0.491096	0.0302197	0.497256	Clostridiales sp.
MGS0505	0.774136	0.0440304	0.536501	Bacteria sp.
MGS0640	0.042049	0.936179	0.554688	Bacteroidales sp.
MGS0609	0.721589	0.0265321	0.561371	Clostridiales sp.
MGS0300	0.228146	0.0166326	0.592934	Lachnospiraceae sp.
MGS0064	0.571595	0.034426	0.611358	Lachnospiraceae sp.
MGS0460	0.62654	0.0117094	0.71922	Bacteroidales sp.
MGS0375	0.109111	0.0461909	0.738549	Bacteroidia sp.
MGS0121	0.802219	0.0484655	0.742453	Clostridiales sp.
MGS0822	0.918774	0.0264872	0.782144	unclassified sp.
MGS0332	0.660576	0.0289639	0.814761	Bacteroidales sp.
MGS0416	0.489825	0.00507759	0.845965	Clostridiales sp.
MGS0060	0.824335	0.0262285	0.897305	Clostridiales sp.
MGS0489	0.688887	0.0448646	0.976217	Clostridiales sp.
MGS0577	0.0489487	0.0850376	0.991759	Bacteroidia sp.
