# Supplementary material for: Sialylated human milk oligosaccharides program cognitive development through a non-genomic transmission mode
Source: Mol Psychiatry. 2021 Mar 4;26(7):2854–71. doi: 10.1038/s41380-021-01054-9 (PMC8505264; doi:10.1038/s41380-021-01054-9)
Supplement: Supplementary file 9 — Supplementary table 3 [file 41380_2021_1054_MOESM9_ESM.xlsx]

## Sheet: Foglio1
MGS	MILK	GENE	GENE+MILK	Species
MGS0335	0.0928895	0.00434323	0.00616283	Clostridiales sp.
MGS0440	0.206276	0.037697	0.00629464	Bacteroidales sp.
MGS0591	0.0153318	0.202911	0.0069235	Clostridiales sp.
MGS0279	0.323692	0.137789	0.00892913	Lachnospiraceae sp.
MGS0702	0.00368721	0.0014344	0.00954684	Clostridiales sp.
MGS0632	0.0142216	0.433003	0.0104065	Clostridiales sp.
MGS0499	0.0278568	0.155051	0.0117959	Bacteria sp.
MGS0371	0.000727937	0.0430054	0.0123156	Oscillibacter sp.
MGS0343	0.0256294	0.00941008	0.0178091	Prevotella sp. MGM2
MGS0021	0.788073	0.930083	0.0184019	Clostridiales sp.
MGS0207	0.459013	0.0624668	0.0185232	Clostridiales sp.
MGS0446	0.00346565	0.0196786	0.0191502	Oscillospiraceae sp.
MGS0868	0.279393	0.0696161	0.0194072	Clostridia sp.
MGS0267	0.165155	0.206377	0.020545	Clostridiales sp.
MGS0503	0.0473979	0.642337	0.0207982	Clostridia sp.
MGS0318	0.444947	0.00887016	0.0217963	Clostridiales sp.
MGS0690	0.529851	0.0104982	0.0230722	Firmicutes sp.
MGS0130	0.350273	0.420918	0.0279552	Lachnospiraceae sp.
MGS0008	0.155279	0.107332	0.0304695	Bacteroidales sp.
MGS0044	0.197494	0.925729	0.0363684	Lachnospiraceae sp.
MGS0105	0.0159404	0.690666	0.0416154	Clostridiales sp.
MGS0316	0.567076	0.332287	0.044738	Lachnospiraceae sp.
MGS0282	0.0502448	0.329966	0.0449826	Clostridiales sp.
MGS0545	0.128198	0.0109586	0.0452641	Clostridiaceae sp.
MGS0653	0.172198	0.210805	0.0455656	Clostridia sp.
MGS0088	0.249567	0.105634	0.0463333	Lachnospiraceae sp.
MGS0351	0.343219	0.95966	0.0467812	Lachnospiraceae sp.
MGS0850	0.370882	0.0062603	0.0477307	Clostridiales sp.
MGS0387	0.456508	0.144959	0.0486221	Clostridiales sp.
MGS0879	0.0273784	0.0484315	0.0501911	Bacteria sp.
MGS0144	0.0104784	0.26359	0.0524226	Clostridiales sp.
MGS0243	0.528593	0.00639964	0.0543554	Lachnospiraceae sp.
MGS0261	0.0205321	0.430239	0.0569896	Clostridiales sp.
MGS0408	0.033772	0.509423	0.0612715	Clostridiales sp.
MGS0354	0.00877878	0.00214543	0.0644611	Clostridiales sp.
MGS0853	0.775103	0.00296768	0.0863337	Clostridiales sp.
MGS0311	0.0371089	0.487877	0.114661	Clostridiales sp.
MGS0881	0.054703	0.0389716	0.126805	Clostridiales sp.
MGS0642	0.0486711	0.122321	0.128182	Clostridiales sp.
MGS0609	0.0446047	0.0326177	0.131248	Clostridiales sp.
MGS0891	0.00790983	0.110894	0.131698	Oscillospiraceae sp.
MGS0680	0.0691306	0.0136489	0.132326	Clostridiales sp.
MGS0379	0.019411	0.0341466	0.141967	Clostridiales sp.
MGS0431	0.333172	0.0448611	0.1584	Clostridiales sp.
MGS0730	0.329446	0.0209622	0.177448	Bacteroidia sp.
MGS0744	0.623753	0.0438999	0.183007	Desulfovibrionales sp.
MGS0649	0.0358827	0.834008	0.18487	Clostridia sp.
MGS0443	0.0478637	0.12713	0.190878	Clostridiales sp.
MGS0640	0.169023	0.0282925	0.214786	Bacteroidales sp.
MGS0128	0.00701408	0.427957	0.228723	Lachnospiraceae sp.
MGS0180	0.523021	0.0333895	0.229535	Clostridiales sp.
MGS0131	0.44592	0.036867	0.23488	Bacteroidales sp.
MGS0727	0.171591	0.0314286	0.238799	Clostridiales sp.
MGS0017	0.0336873	0.413342	0.259772	Firmicutes sp.
MGS0466	0.789627	0.0154887	0.265549	Clostridiales sp.
MGS0657	0.315189	0.0227588	0.280655	Oscillospiraceae sp.
MGS0595	0.636959	0.00768617	0.281409	Bacteroidales sp.
MGS0799	0.0819666	0.0487458	0.301685	Clostridiales sp.
MGS0532	0.357757	0.00213758	0.316387	Clostridiales sp.
MGS0777	0.838135	0.0291026	0.389069	Clostridiales sp.
MGS0072	0.537526	0.0486417	0.44434	Lactobacillus sp.
MGS0355	0.275472	0.040416	0.444533	Clostridiales sp.
MGS0194	0.0174602	1	0.471306	Clostridiales sp.
MGS0451	0.0182151	0.671529	0.562227	Clostridiales sp.
MGS0828	0.911665	0.0486494	0.621331	Bacteria sp.
MGS0307	0.709428	0.014494	0.641517	Bacteroides sp.
MGS0620	0.153236	0.0402549	0.641694	Clostridiales sp.
MGS0390	1	0.0257995	0.742515	Clostridiales sp.
MGS0201	0.986717	0.00928629	0.770078	Parabacteroides sp.
MGS0428	0.0494721	0.947805	0.781756	Clostridiales sp.
MGS0281	0.00250345	0.931546	0.791812	Burkholderiales bacterium YL45
MGS0098	0.00250345	0.931546	0.791812	Deltaproteobacteria sp.
MGS0586	0.958442	0.0251995	0.834148	Clostridiales sp.
MGS0755	0.411146	0.0379699	0.907897	Clostridia sp.
