# Supplementary material for: Sialylated human milk oligosaccharides program cognitive development through a non-genomic transmission mode
Source: Mol Psychiatry. 2021 Mar 4;26(7):2854–71. doi: 10.1038/s41380-021-01054-9 (PMC8505264; doi:10.1038/s41380-021-01054-9)
Supplement: Supplementary file 10 — Supplementary table 4 [file 41380_2021_1054_MOESM10_ESM.xlsx]

## Sheet: Foglio1
KEGG Module	MILK	GENE	GENE+MILK	Function	Category
M00001	0.564736	0.0394038	0.186686	Glycolysis (Embden-Meyerhof pathway), glucose => pyruvate	Central carbohydrate metabolism
M00003	0.6853	0.00754892	0.0931195	Gluconeogenesis, oxaloacetate => fructose-6P	Central carbohydrate metabolism
M00004	0.0643508	0.0216954	0.509619	Pentose phosphate pathway (Pentose phosphate cycle)	Central carbohydrate metabolism
M00007	0.0043998	0.00539329	0.00234889	Pentose phosphate pathway, non-oxidative phase, fructose 6P => ribose 5P	Central carbohydrate metabolism
M00014	0.0966032	0.0850798	0.04243	Glucuronate pathway (uronate pathway)	Other carbohydrate metabolism
M00017	0.0153542	0.882711	0.0277942	Methionine biosynthesis, apartate => homoserine => methionine	Cysteine and methionine metabolism
M00028	0.0273421	0.184448	0.0677405	Ornithine biosynthesis, glutamate => ornithine	Arginine and proline metabolism
M00046	0.0413098	0.335674	0.238411	Pyrimidine degradation, uracil => beta-alanine, thymine => 3-aminoisobutanoate	Pyrimidine metabolism
M00048	0.0054297	0.0403631	0.00821448	Inosine monophosphate biosynthesis, PRPP + glutamine => IMP	Purine metabolism
M00050	0.172857	0.0244812	0.179636	Guanine ribonucleotide biosynthesis IMP => GDP,GTP	Purine metabolism
M00051	0.839009	0.0399109	0.108825	Uridine monophosphate biosynthesis, glutamine (+ PRPP) => UMP	Pyrimidine metabolism
M00052	0.722417	0.0169475	0.357309	Pyrimidine ribonucleotide biosynthesis, UMP => UDP/UTP,CDP/CTP	Pyrimidine metabolism
M00053	0.692376	0.0109117	0.400555	Pyrimidine deoxyribonuleotide biosynthesis, CDP/CTP => dCDP/dCTP,dTDP/dTTP	Pyrimidine metabolism
M00061	0.0559972	0.00756723	0.00330595	D-Glucuronate degradation, D-glucuronate => pyruvate + D-glyceraldehyde 3P	Other carbohydrate metabolism
M00064	0.561895	0.0269169	0.37301	ADP-L-glycero-D-manno-heptose biosynthesis	Lipopolysaccharide metabolism
M00082	0.521085	0.00759579	0.607107	Fatty acid biosynthesis, initiation	Fatty acid metabolism
M00083	0.00664827	0.473759	0.0237689	Fatty acid biosynthesis, elongation	Fatty acid metabolism
M00086	0.0195921	0.00918876	0.0932481	beta-Oxidation, acyl-CoA synthesis	Fatty acid metabolism
M00091	0.575341	0.0442454	0.197979	Phosphatidylcholine (PC) biosynthesis, PE => PC	Lipid metabolism
M00121	0.291663	0.00752267	0.519423	Heme biosynthesis, glutamate => protoheme/siroheme	Cofactor and vitamin biosynthesis
M00122	0.0104189	0.889537	0.0953738	Cobalamin biosynthesis, cobinamide => cobalamin	Cofactor and vitamin biosynthesis
M00124	0.923999	0.185126	0.00550418	Pyridoxal biosynthesis, erythrose-4P => pyridoxal-5P	Cofactor and vitamin biosynthesis
M00149	0.147132	0.0469855	0.154038	Succinate dehydrogenase, prokaryotes	ATP synthesis
M00167	0.691811	0.0413957	0.330939	Reductive pentose phosphate cycle, glyceraldehyde-3P => ribulose-5P	Carbon fixation
M00172	0.0543456	0.0354277	0.0570766	C4-dicarboxylic acid cycle, NADP - malic enzyme type	Carbon fixation
M00176	0.233104	0.0312436	0.613221	Assimilatory sulfate reduction, sulfate => H2S	Sulfur metabolism
M00183	0.283086	0.0138105	0.363855	RNA polymerase, bacteria	RNA polymerase
M00188	0.788043	0.0471522	0.754779	NitT/TauT family transport system	Mineral and organic ion transport system
M00209	0.206901	0.0261315	0.413834	Osmoprotectant transport system	Mineral and organic ion transport system
M00214	0.057189	0.0356082	0.204864	Methyl-galactoside transport system	Saccharide, polyol, and lipid transport system
M00217	0.876099	0.0280496	0.752339	D-Allose transport system	Saccharide, polyol, and lipid transport system
M00239	0.0736084	0.0155478	0.189388	Peptides/nickel transport system	Peptide and nickel transport system
M00256	0.712395	0.0491706	0.508231	Cell division transport system	ABC-2 type and other transport systems
M00269	0.00409381	0.0203916	0.0274262	PTS system, sucrose-specific II component	Phosphotransferase system (PTS)
M00271	0.0400288	0.0858451	0.118247	PTS system, beta-glucoside-specific II component	Phosphotransferase system (PTS)
M00287	0.0405741	0.393444	0.0398076	PTS system, galactosamine-specific II component	Phosphotransferase system (PTS)
M00299	0.0222327	0.899664	0.38751	Spermidine/putrescine transport system	Mineral and organic ion transport system
M00308	0.100855	0.00358274	0.00173476	Semi-phosphorylative Entner-Doudoroff pathway, gluconate => glycerate-3P	Central carbohydrate metabolism
M00315	0.120526	0.0343211	0.0387782	Uncharacterized ABC transport system	ABC-2 type and other transport systems
M00323	0.0186618	0.0201149	0.0280253	Urea transport system	Phosphate and amino acid transport system
M00332	0.379004	0.0475452	0.530493	Type III secretion system	Bacterial secretion system
M00345	0.308815	0.0120766	0.414189	Formaldehyde assimilation, ribulose monophosphate pathway	Methane metabolism
M00359	0.213609	0.0215852	0.0911409	Aminoacyl-tRNA biosynthesis, eukaryotes	Aminoacyl tRNA
M00360	0.0242922	0.0156806	0.0222324	Aminoacyl-tRNA biosynthesis, prokaryotes	Aminoacyl tRNA
M00362	0.1088	0.00484516	0.183421	Nucleotide sugar biosynthesis, prokaryotes	Nucleotide sugar
M00434	0.0944001	0.0292804	0.0562921	PhoR-PhoB (phosphate starvation response) two-component regulatory system	Two-component regulatory system
M00469	0.865554	0.0239333	0.165829	BceS-BceR (bacitracin transport) two-component regulatory system	Two-component regulatory system
M00494	0.0259167	0.415197	0.0480811	NatK-NatR (sodium extrusion) two-component regulatory system	Two-component regulatory system
M00527	0.0292886	0.0962488	0.0469214	Lysine biosynthesis, DAP aminotransferase pathway, aspartate => lysine	Lysine metabolism
M00565	0.251947	0.0250535	0.084959	Trehalose biosynthesis, D-glucose 1P => trehalose	Other carbohydrate metabolism
M00603	0.571638	0.0169137	0.193718	Putative aldouronate transport system	Saccharide, polyol, and lipid transport system
M00616	0.0380925	0.733367	0.145693	Sulfate-sulfur assimilation	Metabolic capacity
M00617	0.141296	0.0325685	0.248168	Methanogen	Metabolic capacity
M00631	0.20974	0.0784477	0.0127808	D-Galacturonate degradation (bacteria), D-galacturonate => pyruvate + D-glyceraldehyde 3P	Other carbohydrate metabolism
M00651	0.153058	0.0131367	0.0351842	Vancomycin resistance, D-Ala-D-Lac type	Drug resistance
M00729	0.0490412	0.655267	0.293538	Fluoroquinolone resistance, gyrase-protecting protein Qnr	Drug resistance
M00745	0.0233435	0.100786	0.0704211	Imipenem resistance, repression of porin OprD	Drug resistance
