# Supplementary material for: Sialylated human milk oligosaccharides program cognitive development through a non-genomic transmission mode
Source: Mol Psychiatry. 2021 Mar 4;26(7):2854–71. doi: 10.1038/s41380-021-01054-9 (PMC8505264; doi:10.1038/s41380-021-01054-9)
Supplement: Supplementary file 11 — Supplementary table 5 [file 41380_2021_1054_MOESM11_ESM.xlsx]

## Sheet: Foglio1
KEGG Module	MILK	GENE	GENE+MILK	Function	Category
M00244	0.0245457	0.268028	0.00554465	Putative zinc/manganese transport system	Metallic cation, iron-siderophore and vitamin B12 transport system
M00319	0.0121312	0.210444	0.00832577	Manganese/zinc/iron transport system	Metallic cation, iron-siderophore and vitamin B12 transport system
M00521	0.107799	0.165848	0.0148505	CiaH-CiaR two-component regulatory system	Two-component regulatory system
M00609	0.0227856	0.338755	0.0203006	Cysteine biosynthesis, methionine => cysteine	Cysteine and methionine metabolism
M00251	0.0762943	0.159446	0.0284373	Teichoic acid transport system	ABC-2 type and other transport systems
M00593	0.011636	0.67186	0.042304	Inositol transport system	Saccharide, polyol, and lipid transport system
M00121	0.0414323	0.313816	0.103496	Heme biosynthesis, glutamate => protoheme/siroheme	Cofactor and vitamin biosynthesis
M00118	0.857461	0.0317849	0.105555	Glutathione biosynthesis, glutamate => glutathione	Cofactor and vitamin biosynthesis
M00078	0.0384433	0.810443	0.115177	Heparan sulfate degradation	Glycosaminoglycan metabolism
M00448	0.0319188	0.0599822	0.117415	CssS-CssR (secretion stress response) two-component regulatory system	Two-component regulatory system
M00277	0.751753	0.0442487	0.12062	PTS system, N-acetylgalactosamine-specific II component	Phosphotransferase system (PTS)
M00008	0.507776	0.0251515	0.17028	Entner-Doudoroff pathway, glucose-6P => glyceraldehyde-3P + pyruvate	Central carbohydrate metabolism
M00266	0.020397	0.179214	0.199761	PTS system, maltose/glucose-specific II component	Phosphotransferase system (PTS)
M00223	0.0261671	0.352477	0.208674	Phosphonate transport system	Phosphate and amino acid transport system
M00199	0.0488072	0.651123	0.20967	L-Arabinose/lactose transport system	Saccharide, polyol, and lipid transport system
M00365	0.0252952	0.407062	0.22952	C10-C20 isoprenoid biosynthesis, archaea	Terpenoid backbone biosynthesis
M00268	0.00404332	0.369543	0.252588	PTS system, alpha-glucoside-specific II component	Phosphotransferase system (PTS)
M00004	0.0389465	0.0292648	0.271151	Pentose phosphate pathway (Pentose phosphate cycle)	Central carbohydrate metabolism
M00333	0.00254204	0.944721	0.675055	Type IV secretion system	Bacterial secretion system
M00332	0.00254204	0.944721	0.675055	Type III secretion system	Bacterial secretion system
M00216	0.0295795	0.915357	0.895734	Multiple sugar transport system	Saccharide, polyol, and lipid transport system
