# Supplementary material for: Sialylated human milk oligosaccharides program cognitive development through a non-genomic transmission mode
Source: Mol Psychiatry. 2021 Mar 4;26(7):2854–71. doi: 10.1038/s41380-021-01054-9 (PMC8505264; doi:10.1038/s41380-021-01054-9)
Supplement: Supplementary file 12 — Supplementary table 6 [file 41380_2021_1054_MOESM12_ESM.xlsx]

## Sheet: Foglio1
MGS	CTRL	MILK	GENE	GENE + MILK	Species
MmMGSIII0006	0.1102	0.0466017	0.110155	0.0709513	Clostridiales sp.
MmMGSIII0007	0.204122	0.27131	0.209802	0.19221	Proteobacteria sp.
MmMGSIII0008	0.346376	0.0542255	0.150349	0.162056	Archaea sp.
MmMGSIII0010	0.00991604	0.000175066	0	0.000281214	Bacilli sp.
MmMGSIII0011	0.0107129	0.00308777	0.00543712	0.00290561	Firmicutes sp.
MmMGSIII0014	0.0712884	0.0781443	0.0954279	0.0622609	Bacteroidales sp.
MmMGSIII0017	0.110533	0	0	0.000235364	Bacteroidales sp.
MmMGSIII0018	0.0587371	0.0181721	0.044182	0.0286611	Clostridiales sp.
MmMGSIII0019	0.0367971	0	0.000208419	0.00923074	Clostridiales sp.
MmMGSIII0021	0.00249702	0	0	0	Bacteroidia sp.
MmMGSIII0022	0.022117	0.0190415	0.0133805	0.0151351	Lactobacillales sp.
MmMGSIII0024	0.0228234	0.0506292	0.0112359	0.0138915	Clostridiales sp.
MmMGSIII0025	0.331143	0.0207001	0.80976	0.280466	Clostridiales sp.
MmMGSIII0026	0.0116704	0.0025819	0.0136759	0.0132655	Bacteroides sp.
MmMGSIII0027	0.00933909	0.0107977	0.00929812	0.0165195	Firmicutes sp.
MmMGSIII0028	0.0206312	0.0259452	0.0236013	0.0109687	Clostridiales sp.
MmMGSIII0030	0.0713625	0.0481183	0.124138	0.0979355	Clostridia sp.
MmMGSIII0031	0	0	0	0	Bacteria sp.
MmMGSIII0032	0.000516721	0	0.00131589	9.0641e-05	Clostridiales sp.
MmMGSIII0033	0.00385442	0	0	0	Clostridia sp.
MmMGSIII0034	0	0	0	0	Clostridia sp.
MmMGSIII0035	0.00104435	0	0.000234397	0.0212709	Bacteroidia sp.
MmMGSIII0037	0.00158571	0	0.004822	0.00247914	Bacteroides thetaiotaomicron
MmMGSIII0039	0	0	0.000312457	0.000929588	Lachnospiraceae sp.
MmMGSIII0040	0.013831	0.00695351	0.0728023	0.0105015	Deltaproteobacteria sp.
MmMGSIII0041	0.00135708	0.00140309	0.00694529	0.00904757	Lachnospiraceae sp.
MmMGSIII0042	0.394748	0.136533	0.0663513	0.0292148	Clostridiales sp.
MmMGSIII0043	0.000222982	0.000288137	0	0.000286783	Lachnospiraceae sp.
MmMGSIII0044	0.0127921	0.0387446	0.0162831	0.0247529	Clostridiales sp.
MmMGSIII0045	0.00782287	0.0543661	0.0074896	0.00935705	Clostridiales sp.
MmMGSIII0048	0.00607542	0.00267786	0	0.00680413	Clostridiales sp.
MmMGSIII0049	0.000682818	0.000529143	0	0.000106499	Bacteria sp.
MmMGSIII0050	0.00135867	0	0	0.00038356	Lachnospiraceae sp.
MmMGSIII0052	0.0130844	0.00249911	0.0132334	0.00267782	Parabacteroides goldsteinii
MmMGSIII0053	0.00536759	0.00153769	0.00201941	0.00354909	Bacteroidia sp.
MmMGSIII0056	0.0133291	0.00683256	0.0124964	0.179981	Lachnospiraceae sp.
MmMGSIII0057	0.0181233	0.00696877	0.022428	0.0020322	Clostridia sp.
MmMGSIII0059	0.000655161	0.00112141	0.00255916	0.00164943	Escherichia coli
MmMGSIII0060	0.124806	0.25956	0.0525214	0.0726549	Lachnospiraceae sp.
MmMGSIII0061	0.00536747	0.00139268	0.00142287	0.0114675	Lachnospiraceae sp.
MmMGSIII0063	0.000381498	0.00274082	0	0	Bacteria sp.
MmMGSIII0064	0.0196957	0.0170631	0.00476102	0.00483523	Lachnospiraceae sp.
MmMGSIII0065	0.000253246	0.0108599	0	0	Lachnospiraceae sp.
MmMGSIII0066	0	0	0.00106179	0.00131831	Clostridiales sp.
MmMGSIII0067	0.00528125	0.0275705	0.00333112	0.0032038	Lachnospiraceae sp.
MmMGSIII0068	0.261316	0.194602	0.23681	0.371951	Lachnospiraceae sp.
MmMGSIII0069	0	0	0.00181773	0.000598631	Lachnospiraceae sp.
MmMGSIII0071	0.00131624	0.00148913	0.001101	0.00160127	Lachnospiraceae sp.
MmMGSIII0072	0	0	0	0	Clostridiales sp.
MmMGSIII0073	0	0	0	0	Bacteroides intestinalis
MmMGSIII0074	0.0551784	0.00901781	0.00770171	0.0489496	Bacteroidia sp.
MmMGSIII0076	0.00100733	0	0	0	Lachnospiraceae sp.
MmMGSIII0078	0.0778331	0.0726666	0.0294166	0.083312	Bacteroides sp.
MmMGSIII0080	0.0511025	0.000107528	0.00013647	0.0203093	Lachnospiraceae sp.
MmMGSIII0081	0	0.0140964	0.00353063	0.00187282	Firmicutes sp.
MmMGSIII0082	0.566741	0.135292	0.334225	0.108957	Lachnospiraceae sp.
MmMGSIII0083	0	0	0	0	Clostridiales sp.
MmMGSIII0084	0.0136073	0.00229096	0.000350793	0.0184461	Lachnospiraceae sp.
MmMGSIII0085	0.112487	0.0239292	0.00163988	0.00640876	Bacteroidetes sp.
MmMGSIII0087	1.20382	1.3069	1.16491	1.8629	Lachnospiraceae sp.
MmMGSIII0088	0.213245	0.125193	0.109126	0.300362	Lachnospiraceae sp.
MmMGSIII0092	0.00612517	0	0.00328948	0	Lachnospiraceae sp.
MmMGSIII0093	0.000101918	0	0	0	Clostridiales sp.
MmMGSIII0094	0.024408	0.0815668	0.0228317	0.380921	Clostridiales sp.
MmMGSIII0097	0	0	0	0	Clostridiales sp.
MmMGSIII0098	0.00672533	0.0169106	0.0254916	0.0797487	Lachnospiraceae sp.
MmMGSIII0100	0.0433363	0	0	0.0102011	Rikenellaceae sp.
MmMGSIII0101	0.0365172	0	0.000627581	0.0901376	Lactobacillus sp.
MmMGSIII0102	0.00658616	0.00211524	0.000213672	0	Lachnospiraceae sp.
MmMGSIII0103	0.0803297	0.01776	0.2296	0.0791131	Lachnospiraceae sp.
MmMGSIII0104	0.0164119	0.0135039	0.0133698	0.0293154	Lachnospiraceae sp.
MmMGSIII0105	0.000383936	0.000348496	0.00074693	0.000948518	Clostridiales sp.
MmMGSIII0108	0.00383167	0.00140183	0.000819974	0.0014392	Lachnospiraceae sp.
MmMGSIII0112	0.00200743	0	0.0085949	0.0110029	Bacteria sp.
MmMGSIII0113	0.0111537	0.0161274	0.0375673	0.00274792	Desulfovibrionaceae sp.
MmMGSIII0114	0.0117014	0.0124159	0.000913251	0.00214132	Lachnospiraceae sp.
MmMGSIII0116	0.00209129	0	0	0	Lachnospiraceae sp.
MmMGSIII0117	0.0211942	0.00818032	0.0192575	0.0145331	Lachnospiraceae sp.
MmMGSIII0119	0.449654	0.0316674	0.00509891	0.0201087	Lachnospiraceae sp.
MmMGSIII0120	0.015939	0.013954	0.0280039	0.470087	Clostridiales sp.
MmMGSIII0121	0.0449116	0.0599852	0.123785	0.084491	Clostridiales sp.
MmMGSIII0122	0.0213167	0.000981639	0.00266338	0.0292822	Bacteroides sp.
MmMGSIII0123	0.000753273	0	0.000147575	0	Bacteroidales sp.
MmMGSIII0124	0	0	0.00978509	0.000117604	Lachnospiraceae sp.
MmMGSIII0125	0.0800678	0.0307548	0.0555811	0.0869981	Lachnospiraceae sp.
MmMGSIII0127	0.00044589	0	0.00143677	0.000552568	Bacteroidales sp.
MmMGSIII0128	0	0	0	0	Lachnospiraceae sp.
MmMGSIII0130	0.0005942	0.000123081	0	0	Bacteroides vulgatus
MmMGSIII0131	1.16173	1.10784	1.30465	3.51067	Clostridiales sp.
MmMGSIII0132	0.363629	0.347308	0.538684	0.599566	Lachnospiraceae sp.
MmMGSIII0133	0	0.000799433	0	0.00463406	Bacteroides sp.
MmMGSIII0135	0.00606413	0.0123604	0.00363396	0.00100128	Lachnospiraceae sp.
MmMGSIII0136	0.0804058	0.126876	0.13298	0.0713516	Clostridiales sp.
MmMGSIII0137	0.319668	0.33587	0.33228	0.100197	Deltaproteobacteria sp.
MmMGSIII0138	0.474074	0.843013	0.119505	0.220289	Lachnospiraceae sp.
MmMGSIII0143	3.19116	5.70434	1.91509	0.048629	Lachnospiraceae sp.
MmMGSIII0144	0.00500393	0	0	0.000348589	Lachnospiraceae sp.
MmMGSIII0145	0	0	0	0	Lachnospiraceae sp.
MmMGSIII0146	0.0356653	0.0957118	0.0371497	0.00461706	Clostridiales sp.
MmMGSIII0147	0.147462	0.0243341	0.0886867	0.0211391	Lachnospiraceae sp.
MmMGSIII0148	1.28631	0.254507	0.670777	0.35357	Clostridiales sp.
MmMGSIII0151	0.000669413	0	0	0	Lachnospiraceae sp.
MmMGSIII0152	0.000416438	0.000525562	0	6.68204e-05	Clostridiales sp.
MmMGSIII0153	0.00578162	0.00812323	0	0.00193416	Lachnospiraceae sp.
MmMGSIII0154	0.305751	0.770749	1.62006	0.204431	Lachnospiraceae sp.
MmMGSIII0155	0.0120706	0.0137611	0.0045968	0.0144709	Lachnospiraceae sp.
MmMGSIII0156	0	0	0	0	Lachnospiraceae sp.
MmMGSIII0157	2.68029	4.96438	1.59537	1.00417	Lachnospiraceae sp.
MmMGSIII0159	0.13459	0.260945	0.114363	0.136242	Clostridiales sp.
MmMGSIII0160	0	0	0.00198486	0.000618053	Lachnospiraceae sp.
MmMGSIII0161	0	0	0	0	Bacteroidales sp.
MmMGSIII0162	0.0271661	0.0245641	0.001212	0.000528362	Clostridiales sp.
MmMGSIII0163	0.18916	0.201669	0.40651	0.379715	Lachnospiraceae sp.
MmMGSIII0164	0.000192872	0	0	0.00195447	Clostridiales sp.
MmMGSIII0165	0.0421345	0.0555663	0.0618627	0.0592553	Lachnospiraceae sp.
MmMGSIII0166	0.273177	0.172473	0.271583	0.403307	Lachnospiraceae sp.
MmMGSIII0168	0.030008	0.037039	0.00118433	0.00787152	Clostridiales sp.
MmMGSIII0169	0.273161	0.275625	0.552137	0.112117	Lachnospiraceae sp.
MmMGSIII0171	0.0489402	0.010795	0.0609448	0.0443527	Clostridiales sp.
MmMGSIII0172	0.0230445	0	0.00390519	0.00134303	Lachnospiraceae sp.
MmMGSIII0173	0.151864	0.0434144	0.0242174	0.0476961	Bacteroidales sp.
MmMGSIII0174	0.00185142	0.000672208	0.13021	0.306947	Lachnospiraceae sp.
MmMGSIII0175	0	0	0.00201099	0.000206092	Clostridiales sp.
MmMGSIII0176	0.00768117	0.00119003	0.00810277	0.0143541	Lachnospiraceae sp.
MmMGSIII0177	0.160211	0.0782825	0	0	Lachnospiraceae sp.
MmMGSIII0178	0.754467	0.844834	0.564217	0.6259	Lachnospiraceae sp.
MmMGSIII0179	0.00160792	0	0	0	Bacteroidales sp.
MmMGSIII0180	0.00274753	0.00018591	0.00408775	0.00163882	Lachnospiraceae sp.
MmMGSIII0181	0.192358	0.0413358	0.346585	0.585354	Lachnospiraceae sp.
MmMGSIII0182	0	0	0	0.000146951	Lachnospiraceae sp.
MmMGSIII0184	0.00243707	0.00261647	0.022931	0.0260734	Lachnospiraceae sp.
MmMGSIII0185	0.0176752	0	0	0	Clostridiales sp.
MmMGSIII0186	0.380873	0.326104	0.387376	0.40903	Lachnospiraceae bacterium COE1
MmMGSIII0187	0	0	0	0	Lachnospiraceae sp.
MmMGSIII0188	0.000194589	9.69116e-05	0.000723706	0.000916071	Lachnospiraceae sp.
MmMGSIII0190	0	0	0	0	Clostridiales sp.
MmMGSIII0191	0	0	0	0	Clostridiales sp.
MmMGSIII0192	0	0	0	0	Bacteria sp.
MmMGSIII0193	0.110659	0.0191371	0.015473	0.0710983	Lachnospiraceae bacterium 10-1
MmMGSIII0194	0.00882977	0.0318486	0.0255426	0.0111364	Clostridiales sp.
MmMGSIII0196	0.143201	0.171013	0.0141385	0.19396	Clostridiales sp.
MmMGSIII0197	0	0	0	0	Clostridiales sp.
MmMGSIII0199	0.00195029	0.0105637	0.000685998	0.000293712	Lachnospiraceae sp.
MmMGSIII0201	0.0847422	0.0852184	0.20096	0.225985	Bacteroidaceae sp.
MmMGSIII0202	0.00131025	0	0.00146422	0.00176839	Bacteroidales sp.
MmMGSIII0207	0.00405257	0	0	0	Lachnospiraceae sp.
MmMGSIII0208	0.00328826	0.00337007	0.00348141	0.0104174	Clostridiales sp.
MmMGSIII0209	0.0341582	0.0289579	0.0509206	0.0669886	Clostridiales sp.
MmMGSIII0213	0.0576636	0.000998161	0.0361925	0.00840597	Lachnospiraceae sp.
MmMGSIII0215	0.00762625	0	0	9.30256e-05	Erysipelatoclostridium sp.
MmMGSIII0216	0.00380484	0.00304307	0.000991174	0.001088	Lachnospiraceae bacterium A2
MmMGSIII0217	0.0667695	0.0918841	0.169712	0.0335971	Clostridiales sp.
MmMGSIII0218	0.000884152	0.000699764	0	0	Akkermansia muciniphila
MmMGSIII0219	0	0	0	5.89376e-05	Lachnospiraceae sp.
MmMGSIII0220	0.00409645	0.00706433	0.019119	0.0105668	Lachnospiraceae sp.
MmMGSIII0221	0	0	0.00451075	0.000377917	Lachnospiraceae sp.
MmMGSIII0222	0.00318931	0	0	0.00231183	Lachnospiraceae sp.
MmMGSIII0223	0.0474963	0	0	0	Lachnospiraceae sp.
MmMGSIII0224	0.00225194	0.00661288	0.00296148	0.00161542	Lachnospiraceae sp.
MmMGSIII0225	0.338274	0.503568	0.309057	1.53858	Lachnospiraceae sp.
MmMGSIII0226	0.599633	0.46187	0.139699	0.64858	Oscillibacter sp.
MmMGSIII0227	0	0	0	0	Bacteroides sp.
MmMGSIII0230	0.000557965	0	0.00585558	0.0380839	Lachnospiraceae sp.
MmMGSIII0232	0	0.00259402	0	0	Lachnospiraceae sp.
MmMGSIII0235	0.000959166	0.0689477	0.0417003	0.0474468	Bacteroidales sp.
MmMGSIII0237	0.0019719	0.00236308	0.00631035	0.00244709	Bacteroidales sp.
MmMGSIII0238	0.0212785	0.0626296	0.0312072	0.0577547	Clostridiales sp.
MmMGSIII0239	0.00575132	0	0.0274256	0.000778409	Lachnospiraceae sp.
MmMGSIII0240	0.00215497	0	0	0.000167596	Dorea sp. 5-2
MmMGSIII0241	0.0790136	0.149349	0.0591299	0.144449	Clostridiales sp.
MmMGSIII0243	0.0961718	0.000830027	0.0165778	0.002815	Lachnospiraceae sp.
MmMGSIII0244	0.00175251	0.00148804	0.00029606	0	Lachnospiraceae sp.
MmMGSIII0246	0	0	0.000679099	0	Lachnospiraceae sp.
MmMGSIII0247	0.41302	1.12624	1.00575	1.36694	Lachnospiraceae bacterium A4
MmMGSIII0249	0.000237825	0	0	8.24588e-05	Eubacteriaceae sp.
MmMGSIII0251	0.000102748	0	0	0.00021226	Clostridiales sp.
MmMGSIII0252	0.0408322	0.0246454	0	0.000132943	Lachnospiraceae bacterium 28-4
MmMGSIII0253	0	0	0	0	Clostridiales sp.
MmMGSIII0254	0.0316766	0.0193726	0.042369	0.0235272	Desulfovibrionales sp.
MmMGSIII0255	0.0108781	0.00106072	0.00155893	0.0048891	Clostridiales sp.
MmMGSIII0257	0.407902	0.235268	0.424211	0.241816	Lachnospiraceae sp.
MmMGSIII0258	0.56927	0.427566	0.485611	1.65549	Clostridiales sp.
MmMGSIII0260	0.0132242	0	0.0144338	0.0113237	Clostridiales sp.
MmMGSIII0261	0.0843075	0.161157	0.0622149	0.103208	Lachnospiraceae sp.
MmMGSIII0262	0.000494845	0	0.000695669	0.000258235	Clostridiales sp.
MmMGSIII0264	0.0115978	0.000152537	0.00158904	0.00711129	Clostridiales sp.
MmMGSIII0266	0.835879	1.05579	0.922757	0.938411	Bacteroidales sp.
MmMGSIII0267	0.0290792	0.0144899	0.000135162	0.00636744	Clostridiales sp.
MmMGSIII0268	0	0.00249685	0.00309143	0.0136815	Clostridiales sp.
MmMGSIII0269	0.0311213	0.0315446	0.0325987	0.0254051	Clostridiales sp.
MmMGSIII0271	0.0073369	0.0359848	0.0208766	0.0223904	Clostridiales sp.
MmMGSIII0272	0.00272923	0.000448785	0.000801565	0.000353732	Lachnospiraceae sp.
MmMGSIII0273	0.000264069	0	0	0	Lachnospiraceae sp.
MmMGSIII0275	0	0	0.000254466	0	Lachnospiraceae sp.
MmMGSIII0279	0.813123	0.708595	0.507086	0.953348	Clostridiales sp.
MmMGSIII0281	0.105114	0.311212	0	0.1158	Eubacterium sp. 14-2
MmMGSIII0282	0	0	0	0	Parabacteroides sp.
MmMGSIII0284	0.00350633	0	0	0	Lachnospiraceae sp.
MmMGSIII0286	0.0164011	0.0046539	0	0.0886243	Lachnospiraceae sp.
MmMGSIII0290	0.0203836	0.0119537	0.0016967	0.00986326	Peptostreptococcaceae sp.
MmMGSIII0291	0.438949	0.0171411	0.280679	0.205284	Lachnospiraceae sp.
MmMGSIII0293	0	0	0	0	Lachnospiraceae sp.
MmMGSIII0294	0.139129	0.0611512	0.06508	0.0915028	Clostridiales sp.
MmMGSIII0296	0	0	0.000159284	0	Bacteroidales sp.
MmMGSIII0297	5.73955	2.75971	8.85361	7.18811	Lachnospiraceae sp.
MmMGSIII0298	0.0818514	0.019019	0.0510249	0.0132902	Lachnospiraceae sp.
MmMGSIII0300	0.0817747	0.281863	0.00414879	0.0486912	Clostridiales sp.
MmMGSIII0301	0.00217386	0.00245427	0.0339817	0.00691245	Clostridiales sp.
MmMGSIII0302	0.000627608	0.00131359	0	0.00693535	Faecalibaculum rodentium
MmMGSIII0304	0.0888774	0.00865838	0.0139505	0.00255599	Clostridiales sp.
MmMGSIII0306	0	0	0	0	Clostridiales sp.
MmMGSIII0307	0.0786001	0.436926	0.87485	0.591549	Lachnospiraceae sp.
MmMGSIII0308	0.0376342	0.00828449	0.0337057	0.0468363	Lachnospiraceae sp.
MmMGSIII0309	0.0532822	0	0	0	Lachnospiraceae sp.
MmMGSIII0311	0.0408657	0	0	0	Clostridiales sp.
MmMGSIII0312	0.00381585	0.00295297	0	0	Clostridiales sp.
MmMGSIII0314	0	0	0	0	Lachnospiraceae sp.
MmMGSIII0315	0	0	0	0	Bacteroidales sp.
MmMGSIII0316	0.00804117	0.0702625	0.0491347	0.193836	Lachnospiraceae sp.
MmMGSIII0317	0	0	0	0.00113113	Clostridiales sp.
MmMGSIII0318	0.00102104	0	0	0	Bacteroidales sp.
MmMGSIII0320	0.00224655	0.0152142	0.0903707	0.0373216	Clostridiales sp.
MmMGSIII0321	0.310335	0.687171	0.716382	0.897377	Clostridiales sp.
MmMGSIII0322	0.595454	1.76247	0.552535	0.16422	Lactococcus lactis subsp. cremoris
MmMGSIII0324	0.970372	2.49938	1.26262	0.970476	Bacteroidales sp.
MmMGSIII0325	0.00137189	0.00357209	0.00273075	0.0310222	Clostridiales sp.
MmMGSIII0326	0.00506109	0.0165639	0.0731131	0.0879679	Lachnospiraceae sp.
MmMGSIII0327	0.00782776	0.0200078	0	0.000474015	Clostridiales sp.
MmMGSIII0329	0.013108	0.00683587	0.00534407	0.009168	Clostridiales sp.
MmMGSIII0330	0.000141116	0	0.00070836	0	Bacteroidales sp.
MmMGSIII0331	0	0	0	0	Lachnospiraceae sp.
MmMGSIII0332	0.00370276	0.00155191	0.0617831	0.0993303	Lachnospiraceae bacterium M18-1
MmMGSIII0333	0.000171227	0	0	0	Clostridia sp.
MmMGSIII0334	0.00439539	0.0023054	0.00112836	0.000599478	Lachnospiraceae sp.
MmMGSIII0335	0.116662	0.15289	0.111724	0.0116589	Lachnospiraceae sp.
MmMGSIII0337	0.0607812	0.0284804	0.0677841	0.0520558	Bacteroidales sp.
MmMGSIII0339	0	0	0.00173532	0	Clostridiales sp.
MmMGSIII0342	0	0	0	0.0123631	Lachnospiraceae sp.
MmMGSIII0343	0.00172087	0	0.00560777	0.00777061	Clostridiales sp.
MmMGSIII0344	3.87704	1.65901	3.18852	4.30099	Lachnospiraceae sp.
MmMGSIII0348	0.0206203	0.00181683	0.00541937	0.00896231	Bacteroidales sp.
MmMGSIII0349	0.75914	1.2371	1.4039	0.599605	Lachnospiraceae sp.
MmMGSIII0351	0.00375225	0.00376573	0.0010961	0.0299608	Firmicutes sp.
MmMGSIII0352	0.548695	0.743602	0.553517	0.93273	Clostridiales sp.
MmMGSIII0353	0	0	0.00338672	0.00270196	Clostridiales sp.
MmMGSIII0354	0.00017521	0	0.00694558	0.00354852	Bacteroidales sp.
MmMGSIII0355	0.00722736	0.00553929	0.014348	0.0125192	Lachnospiraceae sp.
MmMGSIII0356	0.119806	0.124077	0.14552	0.0556307	Clostridiales sp.
MmMGSIII0357	0.013353	0.00595518	0.00620066	0.00934719	Bacteroidales sp.
MmMGSIII0358	0.982032	0.564997	1.07018	1.02459	Clostridiales sp.
MmMGSIII0361	0.0102269	0	0	0.000674917	Clostridiales sp.
MmMGSIII0362	4.19347	5.61705	6.69383	6.36791	Clostridiales sp.
MmMGSIII0363	0.00757825	0.0288771	0.0405121	0.0325625	Lachnospiraceae sp.
MmMGSIII0364	0	0	0.000991784	0	Bacteroides faecichinchillae
MmMGSIII0369	0	0	0.00146118	0	Lachnospiraceae sp.
MmMGSIII0370	0.104998	0.00366531	0	0.0519231	Clostridiales sp.
MmMGSIII0371	0.1761	0.00695823	0.631731	0.587643	Lachnospiraceae sp.
MmMGSIII0372	1.08997	0.000136505	0.00508044	0.133658	Clostridiales sp.
MmMGSIII0373	0.0154093	0	0.00770079	0.260117	Clostridiales sp.
MmMGSIII0374	0.0453496	0.000661028	0.00440441	0.0144045	Clostridiales sp.
MmMGSIII0375	0.00986025	0.00204427	0.00975635	0.0598947	Clostridiales sp.
MmMGSIII0377	0.712892	0.255505	0.3093	0.851413	Clostridiales sp.
MmMGSIII0378	1.77206	1.99626	0.440995	0.147192	Bacteroides uniformis
MmMGSIII0379	0.00965003	0.00744626	0.00482748	0.00173134	Lachnospiraceae sp.
MmMGSIII0380	0.0961428	0.14082	1.5474	0.0398784	Bacteroidales sp.
MmMGSIII0382	0.00474722	2.77399	0	0	Clostridiales sp.
MmMGSIII0383	0.000901407	0	0.00379645	0.0112506	Ruminococcaceae sp.
MmMGSIII0386	0.071218	0.0483376	0.0884089	0.111552	Clostridiaceae sp.
MmMGSIII0387	0	0	0	0	Clostridiales sp.
MmMGSIII0389	0	0	0	0	Bacteroidales sp.
MmMGSIII0390	0.00138895	0	0.00404223	0.00523492	Bacteroidales sp.
MmMGSIII0391	0	0	0	0	Archaea sp.
MmMGSIII0393	0.000427588	0.00294047	0	0.0106182	Enterococcus faecium
MmMGSIII0394	0.866967	0.55368	0.324979	0.747477	Lachnospiraceae sp.
MmMGSIII0397	0.0244073	0.279537	0.125369	0.0671379	Lachnospiraceae sp.
MmMGSIII0398	1.9822	0.502621	0.231816	0.864022	Burkholderiales bacterium YL45
MmMGSIII0399	0.0601866	0	0.000655391	0.00150866	Clostridiales sp.
MmMGSIII0400	0.0544563	0.0690206	0.0075241	0.00953173	Bacteroidales sp.
MmMGSIII0402	0.00275565	0	0.00919475	0.00420973	Clostridiales sp.
MmMGSIII0403	0	0.00982905	0	0.00231202	Bacteroidales sp.
MmMGSIII0404	0.119218	0	0	0	Lachnospiraceae sp.
MmMGSIII0405	0.0315017	0.00585568	0.016516	0.0112336	Lachnospiraceae sp.
MmMGSIII0406	0.614825	0.738751	0.4399	1.02702	Parabacteroides distasonis
MmMGSIII0407	0.23255	0.420454	1.41669	0.618957	Bacteroidales sp.
MmMGSIII0408	0	0	0	0	Lachnospiraceae sp.
MmMGSIII0410	0.1012	0.128449	0.13508	0.183405	Bacteroidales sp.
MmMGSIII0411	0	0.000414782	0.00236448	0.00070302	Lachnospiraceae sp.
MmMGSIII0412	0.412795	0.00706381	0.0285008	0.00404807	Lachnospiraceae sp.
MmMGSIII0414	0.534583	0.0995032	1.02284	0.335274	Clostridiales sp.
MmMGSIII0416	0.00150515	0.0114628	0.00212699	0	Bacteroidetes sp.
MmMGSIII0417	0.00143987	0.000761964	0.00262501	0.00696701	Clostridiales sp.
MmMGSIII0418	0	0	0.00249846	0.000153812	Bacteroidales sp.
MmMGSIII0419	0.000931643	0.00240055	0.0145398	0.00216693	Lachnospiraceae sp.
MmMGSIII0422	0.668771	0.0193888	0.178499	0.675089	Lachnospiraceae sp.
MmMGSIII0424	0.0666516	0.0230235	0.0151101	0.00603802	Lachnospiraceae sp.
MmMGSIII0425	0	0	0	0	Clostridiales sp.
MmMGSIII0426	0	0	0	0.0122842	Clostridiales sp.
MmMGSIII0427	0	0.113576	0.00327339	0.000173478	Clostridiales sp.
MmMGSIII0428	1.73272	0.290745	0.30776	0.0803451	Clostridiales sp.
MmMGSIII0429	0.0222375	0.133899	0.0102561	0.0150548	Bacteroides sp.
MmMGSIII0430	0	0	0.00836709	0	Bacteroidales sp.
MmMGSIII0431	0.0486713	0.0582366	0.0174583	0.0290163	Lachnospiraceae sp.
MmMGSIII0432	0.561574	0.162138	0.157047	0.0254119	Bacteria sp.
MmMGSIII0434	0.000153705	0	0	0.00156305	Clostridiales sp.
MmMGSIII0435	0.209975	0.00764831	0.465544	0.82609	Lachnospiraceae sp.
MmMGSIII0437	0.0962297	0.111968	0.0752473	0.0658523	Clostridiales sp.
MmMGSIII0439	0.451895	1.379	1.04238	1.43257	Clostridiales sp.
MmMGSIII0440	0.373916	0.156396	0.45116	0.402499	Clostridiales sp.
MmMGSIII0442	0.307244	0	0.674505	0.217888	Lachnospiraceae sp.
MmMGSIII0443	0.0423039	0.013273	0.0203516	0.0135715	Clostridiales sp.
MmMGSIII0445	0.0633997	0.0929001	0.085962	0.0906272	Clostridiales sp.
MmMGSIII0446	0.0416025	0.00171616	0.0767219	0.139731	Clostridiales sp.
MmMGSIII0448	0.134829	0.00343974	0.0940357	0.0581231	Clostridiales sp.
MmMGSIII0450	0.022758	0.00815008	0.0589027	0.0422895	Clostridiales sp.
MmMGSIII0451	0.000456442	0.00110244	0.000286254	0	Deltaproteobacteria sp.
MmMGSIII0452	0.0110637	0.0110054	0.00822463	0.0171978	Oscillospiraceae sp.
MmMGSIII0453	2.87127	0.807882	2.30226	0.385802	Clostridiales sp.
MmMGSIII0454	0.315807	0.0979371	0.087656	0.166843	Dubosiella newyorkensis
MmMGSIII0455	0.0826493	0.0379132	0.0649741	0.0488163	Clostridiales sp.
MmMGSIII0456	0.000605399	0.000681876	0.00424731	0.016357	Lachnospiraceae sp.
MmMGSIII0457	0.00285828	0	0.000521815	0.00113033	Clostridiales sp.
MmMGSIII0458	0	0	0	0	Clostridia sp.
MmMGSIII0459	0.0250352	0.0155828	0.00705519	0.00398429	Oscillospiraceae sp.
MmMGSIII0460	0.0185025	0	3.2869	2.82386	Bacteria sp.
MmMGSIII0462	0.523747	0.621697	0.730984	0.235478	Bacteroidales sp.
MmMGSIII0463	0	0	0.0206049	0.000418412	Lachnospiraceae sp.
MmMGSIII0464	0	0	0	0	Lachnospiraceae sp.
MmMGSIII0466	0.0134038	0.0378326	0.0122966	0.0087329	Clostridiales sp.
MmMGSIII0467	0.000139728	0	0.173266	0.0376426	Bacteroidales sp.
MmMGSIII0468	0.00985871	0.00892737	0.0722134	0.270967	Oscillospiraceae sp.
MmMGSIII0471	0.000675726	0	0.000189192	0	Deltaproteobacteria sp.
MmMGSIII0472	0	0	0	0	Clostridiales sp.
MmMGSIII0473	0.00614316	0.0276231	0.013644	0.0132803	Bacteroidales sp.
MmMGSIII0474	0.00765211	0.00908417	0	0	Bacteroidales sp.
MmMGSIII0475	0.0925904	0.0381856	0.0912415	0.0258358	Clostridiales sp.
MmMGSIII0477	0	0	0	0	Prevotella sp. MGM2
MmMGSIII0478	0	0	0	0	Muribaculum intestinale
MmMGSIII0480	0.00818532	0	0	0	Clostridiales sp.
MmMGSIII0481	0.0062385	0.00789895	0.0407799	0.0330837	Bacteroidales sp.
MmMGSIII0482	0.287568	0.307449	0.414957	0.564278	Bacteroidales sp.
MmMGSIII0485	3.33689	1.39742	0.751144	2.0484	Lachnospiraceae sp.
MmMGSIII0488	0.00464489	0	0	0.00115667	Oscillibacter sp. 1-3
MmMGSIII0489	0.00220774	0	0.530718	0.0511657	Bacteria sp.
MmMGSIII0491	0	0.0121616	0	0.00839607	Lachnospiraceae sp.
MmMGSIII0492	0	0	0.000452495	0	Bacteroidales sp.
MmMGSIII0497	0.00245739	0	0.000397298	0.0068601	Clostridiales sp.
MmMGSIII0498	0.102519	0.118607	0.153543	0.10783	Clostridiales sp.
MmMGSIII0499	0.000362197	0	0	0	Clostridiales sp.
MmMGSIII0500	0.656352	0.0013094	0.0141304	0.380594	Clostridia sp.
MmMGSIII0501	0.00362833	0.000440542	0	0.00552818	Lachnospiraceae sp.
MmMGSIII0502	0.0230519	0.0822987	0.0545088	0.0187886	Muribaculaceae bacterium DSM 103720
MmMGSIII0503	0.0313964	0.0110672	0	0.00453583	Mucispirillum schaedleri
MmMGSIII0504	0	0	0	0	Bacteria sp.
MmMGSIII0505	0.078488	0.0617823	0.506184	0.248922	Clostridium sp.
MmMGSIII0507	0.313968	0.611903	0.515906	0.718176	Bacteroidales sp.
MmMGSIII0508	0.0434897	0.035637	0.116464	0.0917095	Clostridiales sp.
MmMGSIII0510	0.0134312	0	0	0.0103501	Lachnospiraceae sp.
MmMGSIII0511	0.00437459	0.00533766	0.00537742	0.00129577	Lachnospiraceae sp.
MmMGSIII0512	0.0106126	0.000446683	0	0.0135409	Lachnospiraceae sp.
MmMGSIII0513	0.00113673	0	0	0	Clostridiales sp.
MmMGSIII0514	0.101102	0.0991531	0.096449	0.0557255	Clostridiales sp.
MmMGSIII0515	0.154715	0	0.00271725	0.0296851	Bacteria sp.
MmMGSIII0516	0.00128336	0	0.0758173	0.021425	Lachnospiraceae sp.
MmMGSIII0517	0	0	0	0	Oscillibacter sp.
MmMGSIII0518	0.037514	0.0113406	0.00136199	0.0142497	Bacteroidales sp.
MmMGSIII0520	0.0120015	0	0.0300823	0.000538311	Clostridiales sp.
MmMGSIII0521	0.0208294	0.0840138	0.0472356	0.0162594	Lachnospiraceae sp.
MmMGSIII0522	4.96742	9.61443	1.49019	8.94852	Bacteroidales sp.
MmMGSIII0524	0.389479	0.678579	0.431021	0.439394	Clostridia sp.
MmMGSIII0525	0	0	0	0	Clostridiales sp.
MmMGSIII0526	0.127241	0.00136107	0.0299883	0.0040327	Bacteroidales sp.
MmMGSIII0527	0.00735034	0	0.000160525	0.0010825	Clostridiales sp.
MmMGSIII0528	0.000905745	0.0011052	0	0	Clostridiales sp.
MmMGSIII0530	0	0	0	0	Bacteroidales sp.
MmMGSIII0531	0.00954609	0.0129507	0.00854674	0.0426333	Rikenellaceae sp.
MmMGSIII0532	0.0530596	0	0	0	Clostridiales sp.
MmMGSIII0533	0.0188004	0.0208188	0.0405442	0.0331369	Bacteroides caccae
MmMGSIII0534	0.0773415	0.0283099	0.031237	0.00640507	Lachnospiraceae sp.
MmMGSIII0535	0.274065	0.304097	0.219122	0.194197	Prevotella sp. MGM1
MmMGSIII0536	0.0327659	0.016197	0.00432129	0.0297681	Clostridiales sp.
MmMGSIII0538	0.000652624	0.00279457	0.0524428	0	Deltaproteobacteria sp.
MmMGSIII0539	0.00276942	0.0160568	0.00380062	0.00409966	Clostridiales sp.
MmMGSIII0540	0.338835	0.16385	0.686953	0.328828	Clostridiales sp.
MmMGSIII0541	0.0421469	0.0150723	0.317061	1.03641	Lachnospiraceae sp.
MmMGSIII0542	0.0121469	0.00318524	0.00228314	0.0146208	Bacteria sp.
MmMGSIII0545	0.138141	0.0396635	0.0419241	0.0720988	Clostridia sp.
MmMGSIII0546	0.000651418	0.0151117	0.00173193	0.000219113	Bacteroidales sp.
MmMGSIII0548	0.307821	0.784985	0.248688	0.142754	Erysipelotrichaceae sp.
MmMGSIII0551	0.00470539	0.00124499	0	0.000309503	Clostridiales sp.
MmMGSIII0554	0.00223029	0	0.00128966	0.0130091	Clostridia sp.
MmMGSIII0556	0.0229541	0.112701	0.00766542	0	Clostridiales sp.
MmMGSIII0558	0	0	0.00911789	0	Lachnospiraceae sp.
MmMGSIII0559	0	0	0	0	Romboutsia sp.
MmMGSIII0562	0.0531595	0.11904	0.0936471	0.0307781	Bacteria sp.
MmMGSIII0563	0.299135	0.197786	0.564096	0.193695	Clostridiales sp.
MmMGSIII0564	0.00352305	0.000351887	0.00261604	0.0106566	Oscillospiraceae sp.
MmMGSIII0567	0	0.00806321	0	0.000163447	Lachnospiraceae sp.
MmMGSIII0570	0.070988	0.084771	0.0625514	0.0475371	Clostridiales sp.
MmMGSIII0573	0.0059976	0.0158769	0.0234274	0.0190312	Bacteroidales sp.
MmMGSIII0574	0	0	0.004739	0	Bacteroidales sp.
MmMGSIII0575	0.180684	0.018658	0.22982	0.20118	Clostridiales sp.
MmMGSIII0577	0.359076	0.00286294	0.444481	0.118292	Bacteroidales sp.
MmMGSIII0580	0	0	0	0	Helicobacter hepaticus
MmMGSIII0581	0.295837	0.0959033	0.435005	0.650319	Clostridiales sp.
MmMGSIII0582	0.0277288	0.30235	0.208694	0.166885	Clostridia sp.
MmMGSIII0583	0.00289624	0.00801814	0.0306036	0.0199519	Clostridiales sp.
MmMGSIII0586	0	0	0	0	Bacteroidales sp.
MmMGSIII0589	0.0164094	0	0.0106688	0.00014992	Bacteroidales sp.
MmMGSIII0591	0.00600817	0	0.000233268	0.016421	Lachnospiraceae sp.
MmMGSIII0595	2.80988	0.958091	1.17311	2.15773	Clostridia sp.
MmMGSIII0596	0.0229743	0.0235764	0.0117544	0.010886	Firmicutes sp.
MmMGSIII0598	0.000715592	0.00427484	0	0	Clostridiales sp.
MmMGSIII0599	0.00392342	0.0211017	0.00949102	0.005399	Bacteroidales sp.
MmMGSIII0602	0.000681661	0.00287694	0.00116734	0.0017145	Clostridiales sp.
MmMGSIII0605	0	0	0.00204421	0	Clostridiales sp.
MmMGSIII0607	0	0	0	0.00480271	Coriobacteriia sp.
MmMGSIII0608	0.232309	0.0581954	0.0436333	0.0329634	Clostridiales sp.
MmMGSIII0609	0.866015	0.437736	1.67623	0.926437	Clostridiales sp.
MmMGSIII0610	0.80127	1.02994	1.83003	0.538796	Oscillospiraceae sp.
MmMGSIII0611	0	0	0	0	Clostridia sp.
MmMGSIII0612	0.00429847	0.000719762	0.00981998	0.049157	Clostridiales sp.
MmMGSIII0615	0	0	0	0	Clostridiales sp.
MmMGSIII0616	1.94564	3.03389	0.504	0.416978	Clostridia sp.
MmMGSIII0617	0.0787621	0.0758263	0.123475	0.0481627	Clostridiales sp.
MmMGSIII0618	0.0815297	0.0433497	0.00306188	0.0102448	Coriobacteriales sp.
MmMGSIII0619	0	0.00451493	0	0.000118807	Clostridiales sp.
MmMGSIII0620	0.0639057	0.0317975	0.0794188	0.0314972	Clostridiales sp.
MmMGSIII0623	0.450361	0.666619	0.609924	0.573418	Clostridiales sp.
MmMGSIII0624	0.000418616	0	0	0	Bacteria sp.
MmMGSIII0625	0.000173248	0.00264113	0	0	Clostridiales sp.
MmMGSIII0626	0.000372856	0	0.00869855	0.000237909	Ruminococcaceae sp.
MmMGSIII0629	0	0	0	0.00125242	Bacteroidales sp.
MmMGSIII0632	0.095223	0.0379771	0.0624317	0.0233776	Bacteroidales sp.
MmMGSIII0636	0.259474	0.750042	0.641201	1.61356	Clostridiales sp.
MmMGSIII0638	0.00173086	0	0	0.000640534	Clostridiales sp.
MmMGSIII0639	0.0196489	0.000374916	0.0399848	0.0270436	Clostridiales sp.
MmMGSIII0640	0.0837095	0.00407911	0.330003	0.401395	Clostridiales sp.
MmMGSIII0641	0.0572422	0.0545719	0.0689057	0.0518253	Oscillospiraceae sp.
MmMGSIII0642	0	0	0	0.00302839	Clostridiales sp.
MmMGSIII0644	0.00237022	0	0	0	Clostridiales sp.
MmMGSIII0645	0.000215113	0	0.000361016	0	Clostridiales sp.
MmMGSIII0646	0.000270206	0	0.013818	0.00223553	Lachnospiraceae sp.
MmMGSIII0648	0.00302436	0.00128296	0.00237718	0.00221143	Clostridiales sp.
MmMGSIII0649	0.00564181	0.166452	0	0.00190077	Lachnospiraceae sp.
MmMGSIII0650	0.0417754	0.0356471	0.0502821	0.136744	Clostridiales sp.
MmMGSIII0651	0	0	0	0.00153331	Clostridiales sp.
MmMGSIII0652	0.00901252	0	0.00463177	0	Clostridiales sp.
MmMGSIII0653	0.107905	0.00287671	0.00341725	0.00857239	Bacteria sp.
MmMGSIII0656	0.170649	0.121785	0.0875906	0.160778	Clostridiales sp.
MmMGSIII0657	0.00160261	0.00181547	0.00154838	0.000545937	Bacteria sp.
MmMGSIII0658	0.00445543	0.0187443	0.0098614	0.011097	Erysipelotrichaceae sp.
MmMGSIII0659	0	0	0.000390537	0	Bacteroidales sp.
MmMGSIII0661	0.0346193	0.0162944	0.02625	0.105883	Clostridiales sp.
MmMGSIII0662	2.57451	3.08264	0.824851	1.82617	Clostridiales sp.
MmMGSIII0664	0.00158141	0	0	0	Clostridiales sp.
MmMGSIII0666	0.0533191	0.0010653	1.38981	0.0490081	Clostridiales sp.
MmMGSIII0667	0.0364217	0.0491977	0.606712	0.155758	Lachnospiraceae sp.
MmMGSIII0669	0.0783537	0.0444607	0.0693721	0.0913342	Clostridiales sp.
MmMGSIII0670	0.0684256	0.0185929	0.00145642	0.000920149	Bacteroidales sp.
MmMGSIII0671	0	0.000187824	0	0	Lachnospiraceae sp.
MmMGSIII0672	0.171349	0.0819638	0.0337031	0.100899	Clostridia sp.
MmMGSIII0674	0.0221635	0.0253169	0.0150444	0.00958409	Clostridia sp.
MmMGSIII0675	1.22798	3.03536	1.3681	1.83754	Bacteria sp.
MmMGSIII0676	0.0143828	0.0243822	0.0256796	0.0302809	Lactobacillus taiwanensis
MmMGSIII0677	0.024057	0.0448814	0.00162539	0.00118647	Bacteroidia sp.
MmMGSIII0679	0.170945	0.10399	0.279824	0.0845162	Bacteroidales sp.
MmMGSIII0680	0.00170729	0.000152435	0.000625076	0.00552447	Clostridiales sp.
MmMGSIII0681	0.00106789	0.00632636	0.00239227	0.0027518	Clostridia sp.
MmMGSIII0682	0	0	0	0	Clostridiales sp.
MmMGSIII0684	0.00147365	0.00174485	0.00421249	0.000104657	Alistipes sp. HGB5
MmMGSIII0685	1.26079	0.538115	1.92783	0.295031	Rikenellaceae sp.
MmMGSIII0686	0.00253748	0.0349825	0.00591235	0.0424211	Clostridiales sp.
MmMGSIII0688	0.00277852	0.000617042	0.0114018	0.0152265	Clostridiales sp.
MmMGSIII0689	0.0730522	0.175884	2.06477	0.0490974	Bacteria sp.
MmMGSIII0690	0.133987	0.178116	0.0721322	0.0899411	Lachnospiraceae sp.
MmMGSIII0693	0.092677	0.196025	0.179361	0.104536	Ruminococcaceae sp.
MmMGSIII0694	0.000357888	0	0.00479665	0	Clostridiales sp.
MmMGSIII0695	0	0.00265054	0	0	Clostridiales sp.
MmMGSIII0696	0.341271	0	0.00142807	0.121452	Lachnospiraceae sp.
MmMGSIII0697	0.00100203	0.00544562	0	0.00153822	Clostridiales sp.
MmMGSIII0699	0.000518179	0	0	0	Clostridia sp.
MmMGSIII0700	0.170402	0.170917	0.184648	0.108787	Clostridia sp.
MmMGSIII0701	0.0315531	0.00197506	0	0.00130832	Clostridia sp.
MmMGSIII0702	0.0149257	0.0388142	0.0260059	0.0266359	Clostridiales sp.
MmMGSIII0703	0.0992947	0.227225	0.00877034	0.0449964	Clostridiales sp.
MmMGSIII0704	0.0149753	0.0300181	0.0182195	0.00992517	Clostridiales sp.
MmMGSIII0706	0.662118	0.161649	0.875395	0.982761	Bacteria sp.
MmMGSIII0707	0.0317685	0.200638	0.132409	0.0609444	Clostridiales sp.
MmMGSIII0710	0.00750811	0.00578202	0.00539019	0.00442817	Clostridiales sp.
MmMGSIII0712	0	0	0	0	Bacteria sp.
MmMGSIII0713	0.00464157	0.00189107	0.00772358	0.00169924	Clostridiales sp.
MmMGSIII0715	0	0	0	0	Tannerellaceae sp.
MmMGSIII0716	0.0264767	0.0407383	0	0	Oscillospiraceae sp.
MmMGSIII0717	0	0	0	0.00107849	Clostridia sp.
MmMGSIII0718	1.13925	2.24139	0.391147	0.0342182	Clostridiales sp.
MmMGSIII0721	0.0808392	0.0160347	0.0228748	0.0180231	Bacteria sp.
MmMGSIII0722	0	0	0	0	Bacteroidales sp.
MmMGSIII0724	0.00040836	0	0	0	Bacteria sp.
MmMGSIII0725	0	0	0	0	Lachnospiraceae sp.
MmMGSIII0726	0.007463	0.00196537	0.00152036	0.00174238	Bacteroidia sp.
MmMGSIII0727	0.0220031	0.0789887	0.0344831	0.0211653	Clostridiales sp.
MmMGSIII0729	0.301927	0.464172	0.619006	0.209262	Clostridiales sp.
MmMGSIII0730	0.56668	0.595359	0.495493	1.2511	Bacteroidales sp.
MmMGSIII0731	0.00123807	0.00233744	0.000661194	0.00018724	Clostridiales sp.
MmMGSIII0733	0.0551336	0.0608077	0.0974887	0.0863013	Clostridiales sp.
MmMGSIII0734	0.548663	0.696944	0.966573	0.0319629	Clostridia sp.
MmMGSIII0736	0.000504904	9.64155e-05	0.00935876	0.0164432	Clostridiales sp.
MmMGSIII0737	0.319473	0.110969	0.122013	0.114178	Clostridiales sp.
MmMGSIII0738	0.0347205	0.00588145	0.0447843	0.0857808	Clostridia sp.
MmMGSIII0739	0	0	0.0028988	0	Bacteria sp.
MmMGSIII0744	0	0	0.00338774	0.000240665	Clostridiaceae sp.
MmMGSIII0745	0.000952687	0.00767428	0.000801866	0.000581537	Clostridiales sp.
MmMGSIII0746	0.382917	0.122627	0.255137	0.200522	Muribaculaceae bacterium DSM 100764
MmMGSIII0747	0.0541623	0.0989164	0.281726	0.00555433	Bacteria sp.
MmMGSIII0751	0.0722831	0.101843	0.0305988	0.00954724	Bacteroidales sp.
MmMGSIII0752	0.0631357	0.0378537	0.0353705	0.0132041	Clostridia sp.
MmMGSIII0753	0.0240559	0.0305728	0.0128855	0.00848502	Anaerotruncus sp. G3(2012)
MmMGSIII0754	0.0323819	0.0200348	0.0128818	0.0686458	Clostridiales sp.
MmMGSIII0755	0.0120262	0.0164235	0.142544	0.00533734	Clostridiales sp.
MmMGSIII0756	0.00262891	0.00301422	0	0.0047516	Clostridiales sp.
MmMGSIII0757	0	0	0	0	Clostridia sp.
MmMGSIII0758	0.0827427	0.0283536	0.0747725	0.0186146	Clostridiales sp.
MmMGSIII0760	0.0888974	0.804822	0.0157172	0.0927075	Clostridiales sp.
MmMGSIII0761	0	0	0.00849616	0.00880692	Clostridia sp.
MmMGSIII0762	0	0.00307521	0.0148266	0.0851738	Clostridium sp. ASF502
MmMGSIII0763	0.00862518	0.0324765	0.00422362	0.0058765	Clostridiales sp.
MmMGSIII0764	0.00727357	0.0017748	0.00441336	0.0046453	Bacteria sp.
MmMGSIII0765	0.00236904	0.00591789	0	0	Clostridia sp.
MmMGSIII0766	0.0121721	0.0139566	0.0221575	0.0181986	Clostridia sp.
MmMGSIII0767	0.0244705	0.0141803	0.0188005	0.00845493	Clostridiales sp.
MmMGSIII0768	0.00111123	0	0	0.00561063	Clostridiales sp.
MmMGSIII0769	0	0	0	0.0953689	Clostridia sp.
MmMGSIII0771	0.36757	0.105533	0.294956	0.279796	Clostridiales sp.
MmMGSIII0772	0	8.24232e-05	0.0007085	0.00176035	Clostridia sp.
MmMGSIII0774	0.017921	0.00963547	0.027517	0.0266074	Clostridiales sp.
MmMGSIII0777	0.0123936	0.0238608	0.00374048	0.027458	Clostridiaceae sp.
MmMGSIII0780	0.0115828	0.00353899	0.0412274	0.000234227	Lachnospiraceae sp.
MmMGSIII0781	0.0370639	0	0	0.00100021	Clostridiales sp.
MmMGSIII0782	0.0428401	0	0	0	Clostridiales sp.
MmMGSIII0783	0.138226	0.154183	0.174866	0.0951956	Clostridiaceae sp.
MmMGSIII0784	0.00608978	0.000269518	0	0	Bacteria sp.
MmMGSIII0785	0.000263317	0.00180022	0.000606421	0	Clostridia sp.
MmMGSIII0786	0.0977662	0.0100259	0.0915518	0.0276118	Clostridia sp.
MmMGSIII0787	0.0226415	0.0270075	0.0118635	0.00889601	Clostridiales sp.
MmMGSIII0791	0.00767324	0.0020279	0.0137594	0.00569227	Clostridiales sp.
MmMGSIII0792	0.00378137	0.0128088	0.0025883	0	Clostridia sp.
MmMGSIII0793	0.0119242	0.00833779	0.00301065	0.00635245	Clostridia sp.
MmMGSIII0796	0.00385611	0.0109673	0	0.00847963	Clostridiales sp.
MmMGSIII0797	0	0	0	0	Lachnospiraceae sp.
MmMGSIII0798	0	0.00166611	0.000270991	0.00226618	Clostridia sp.
MmMGSIII0799	0.0103625	0.00836884	0.00121226	0.0189995	Rikenellaceae sp.
MmMGSIII0800	0.145344	0.159484	0.389862	0.344801	Clostridiales sp.
MmMGSIII0801	0.0388101	0.061145	0.0401492	0.024225	Clostridiales sp.
MmMGSIII0802	0	0	0	0	Oscillospiraceae sp.
MmMGSIII0803	0.0159697	0	0	0	Clostridiales sp.
MmMGSIII0804	0.0382217	0.000763097	0.0968929	0.00553451	Clostridiales sp.
MmMGSIII0806	0.303932	0.345295	0.848088	0.740533	Clostridiales sp.
MmMGSIII0808	0.0522059	0.0437609	0.0172243	0.0348818	Clostridia sp.
MmMGSIII0809	0.000296937	0	0	0.000116837	Bacteria sp.
MmMGSIII0810	0.472405	0.162605	0.174389	0.449101	Clostridia sp.
MmMGSIII0811	0.0161778	0.0276064	0.0189316	0.00868027	Clostridiales sp.
MmMGSIII0813	0.0019975	0.010582	0.00638637	0.000761758	Bacteria sp.
MmMGSIII0814	0.0817863	0.0571503	0.0513878	0.0957507	Clostridiales sp.
MmMGSIII0815	0.00485193	0.0538162	0.0209011	0.0111231	Clostridiales sp.
MmMGSIII0816	0.0108447	0.00952994	0.00836269	0.00311427	Clostridiales sp.
MmMGSIII0818	0.00723953	0.0288929	0.0509383	0.0101147	Bacteroidales sp.
MmMGSIII0820	0.0054327	0.0169422	0.00276246	0.00217824	Citrobacter freundii
MmMGSIII0822	0	0	0.00478864	0.00723179	Bacteroidales sp.
MmMGSIII0824	0	0	0	0	Bacteria sp.
MmMGSIII0827	0.055473	0.0253386	0.103036	0.177324	Clostridia sp.
MmMGSIII0828	0.00366177	0	0.000506184	0.00155901	Clostridia sp.
MmMGSIII0829	0.134298	0.917212	0.0356605	0.00818798	Bacteroidales sp.
MmMGSIII0831	0.103258	0.200979	0.0315608	0.0232759	Rikenellaceae sp.
MmMGSIII0832	0	0	0.000213757	0	Bifidobacterium pseudolongum subsp. globosum
MmMGSIII0834	0.00325109	0.00182386	0.000435273	0.00151788	Clostridiales sp.
MmMGSIII0835	0.121477	0.251053	0.0961069	0.0800227	Clostridiales sp.
MmMGSIII0837	0.000569906	0.0024356	0.0173925	0.0031794	Clostridiales sp.
MmMGSIII0838	0.00345696	0.00686719	0.00156006	0.00118737	Clostridiales sp.
MmMGSIII0839	0.0256418	0.0235257	0.058557	0.0126258	Clostridiales sp.
MmMGSIII0842	0	0.00671811	0.00110458	0.00146119	Erysipelotrichia sp.
MmMGSIII0844	0	0.00122478	0.00302125	0.0051437	Parasutterella sp.
MmMGSIII0845	0.049945	0.115443	0.132755	0.164217	Clostridiales sp.
MmMGSIII0846	0.0233875	0.0188106	0.0234283	0.0511891	Erysipelotrichia sp.
MmMGSIII0848	0.00364557	0.011265	0.0244804	0.0181505	Clostridia sp.
MmMGSIII0849	0.000834759	0.000322908	0.00323916	0	Clostridiales sp.
MmMGSIII0850	0.0348646	0.00621011	0.00138888	0.0346859	Bacteroidales sp.
MmMGSIII0851	0.00066184	0.00244412	0.000172504	0.00287268	Clostridia sp.
MmMGSIII0853	0.0214175	0	0	0	Clostridiales sp.
MmMGSIII0855	0.0106859	0.000170502	0.00562499	0.0121962	Erysipelotrichaceae sp.
MmMGSIII0857	0.0180644	0	0	0	Clostridiales sp.
MmMGSIII0858	0.0302224	0.0419977	0.10029	0.0605553	Clostridiales sp.
MmMGSIII0859	0.155507	0.162005	0.222923	0.089872	Clostridiales sp.
MmMGSIII0860	0.0333796	0.0354461	0.0351127	0.0378001	Lactobacillus johnsonii
MmMGSIII0864	0	0	0	0	Lachnospiraceae sp.
MmMGSIII0865	0.000230346	0	0	0	Clostridiales sp.
MmMGSIII0866	0.0812414	0.000373854	0.0389485	0.0276134	Clostridiales sp.
MmMGSIII0868	0.00422174	0.00208052	0.000748341	0	Clostridiales sp.
MmMGSIII0870	0.207691	0.104124	0.0846796	0.20079	Clostridiales sp.
MmMGSIII0872	0.000540091	0	0	0	Clostridiales sp.
MmMGSIII0873	0.0069594	0.00133988	0.00185933	0.00034909	Clostridiales sp.
MmMGSIII0874	0.0135631	0	0	0	Clostridiales sp.
MmMGSIII0875	0.00933139	0.00155598	0.0324535	0.0148931	Clostridiales sp.
MmMGSIII0876	0.0425049	0.0459512	0.0729091	0.0386681	Clostridiales sp.
MmMGSIII0877	0	0	0	0	Bacteroidales sp.
MmMGSIII0878	0.0989463	0.361239	0.165071	0.00755349	Clostridiales sp.
MmMGSIII0879	0.0454849	0.0555425	0.00902167	0.00396376	Clostridiales sp.
MmMGSIII0880	0.00249286	0.000176615	0.000712521	0.00144072	Bacteria sp.
MmMGSIII0881	0.0371984	0.0321703	0.0221412	0.0377658	Clostridia sp.
MmMGSIII0882	0.00539476	0.0114812	0.00982831	0.000830768	Acutalibacter sp.
MmMGSIII0883	0.109024	0.183117	0.201317	0.213174	Clostridiales sp.
MmMGSIII0885	0.457265	0.61509	1.0604	0.346021	Clostridiales sp.
MmMGSIII0887	0.00123245	0	0.0004089	0.00122433	Bacteria sp.
MmMGSIII0889	0.00552581	0.000659296	0.000965418	0.00251743	Clostridia sp.
MmMGSIII0891	0.0554338	0.0246734	0.0506445	0.0629774	Clostridiales sp.
MmMGSIII0892	0.464783	0.277337	0.222237	0.206314	Clostridiales sp.
