# Supplementary material for: Sialylated human milk oligosaccharides program cognitive development through a non-genomic transmission mode
Source: Mol Psychiatry. 2021 Mar 4;26(7):2854–71. doi: 10.1038/s41380-021-01054-9 (PMC8505264; doi:10.1038/s41380-021-01054-9)
Supplement: Supplementary file 13 — Supplementary table 7 [file 41380_2021_1054_MOESM13_ESM.xlsx]

## Sheet: Foglio1
MGS	CTRL	MILK	GENE	GENE + MILK	Species
MmMGSIII0006	0.00469569	0.00615481	0.00430886	0.00179373	Clostridiales sp.
MmMGSIII0007	0.218803	0.275868	0.266587	0.227357	Proteobacteria sp.
MmMGSIII0008	0.0886265	0.122519	0.125329	0.077743	Archaea sp.
MmMGSIII0010	0.0514201	0.0974706	0.106536	0.143363	Bacilli sp.
MmMGSIII0011	0.0776837	0.0786142	0.0832389	0.0853647	Firmicutes sp.
MmMGSIII0014	0.0736459	0.0339952	0.0319255	0.0365349	Bacteroidales sp.
MmMGSIII0017	0.0442683	0.00623652	0.00954729	0.00778085	Bacteroidales sp.
MmMGSIII0018	0.0349387	0.0281549	0.0274829	0.0307811	Clostridiales sp.
MmMGSIII0019	0.515898	0.167065	0.210786	0.521782	Clostridiales sp.
MmMGSIII0021	0.00250555	0.000869325	0.000421544	0.000556378	Bacteroidia sp.
MmMGSIII0022	0.0469168	0.0488169	0.0774493	0.0613137	Lactobacillales sp.
MmMGSIII0024	0.194496	0.132157	0.0627837	0.260149	Clostridiales sp.
MmMGSIII0025	1.15939	1.16285	1.22499	0.982699	Clostridiales sp.
MmMGSIII0026	0.00149561	0	0.000601463	0.00172051	Bacteroides sp.
MmMGSIII0027	0.0181359	0.0140105	0.0159358	0.0158363	Firmicutes sp.
MmMGSIII0028	0.00702576	0.0126978	0.00895578	0.00789133	Clostridiales sp.
MmMGSIII0030	0.0683571	0.0459129	0.051587	0.0413606	Clostridia sp.
MmMGSIII0031	0.00427877	0.00545104	0.0036955	0.00772914	Bacteria sp.
MmMGSIII0032	0.035175	0.603215	0.643818	0.0171179	Clostridiales sp.
MmMGSIII0033	0.00131798	0.00213251	0.00208558	0.00379189	Clostridia sp.
MmMGSIII0034	0.00413886	0.00579892	0.00264302	0.00262291	Clostridia sp.
MmMGSIII0035	0.0088604	0.00902799	0.00708493	0.0115781	Bacteroidia sp.
MmMGSIII0037	0.0203309	0.0474625	0.0336583	0.0324883	Bacteroides thetaiotaomicron
MmMGSIII0039	0.778778	0.570632	0.438562	0.408877	Lachnospiraceae sp.
MmMGSIII0040	0.884377	0.865643	0.077902	0.556194	Deltaproteobacteria sp.
MmMGSIII0041	0.0237553	0.0413129	0.0367522	0.0198104	Lachnospiraceae sp.
MmMGSIII0042	0.00512103	0.00196262	0.00551455	0.00293727	Clostridiales sp.
MmMGSIII0043	0.00106148	0.00148713	0.00258909	0.00383637	Lachnospiraceae sp.
MmMGSIII0044	0.0101444	0.00766433	0.00219831	0.00786386	Clostridiales sp.
MmMGSIII0045	0.0268219	0.0271924	0.0447068	0.0499895	Clostridiales sp.
MmMGSIII0048	0.892456	0.13177	0.381442	0.0687084	Clostridiales sp.
MmMGSIII0049	0.000854749	0.000758561	0.00160798	0.00184712	Bacteria sp.
MmMGSIII0050	0.0149291	0.00326252	0.0251123	0.00999699	Lachnospiraceae sp.
MmMGSIII0052	0.0573275	0.0807224	0.0673005	0.175639	Parabacteroides goldsteinii
MmMGSIII0053	0.00651053	0.00930602	0.0119368	0.00554538	Bacteroidia sp.
MmMGSIII0056	0.0118904	0.0217879	0.014211	0.0266224	Lachnospiraceae sp.
MmMGSIII0057	0.00398648	0.00203535	0.00066439	0.00213063	Clostridia sp.
MmMGSIII0059	0.272876	0.248672	0.0986209	0.0663225	Escherichia coli
MmMGSIII0060	0.0262099	0.0158366	0.0210718	0.00918555	Lachnospiraceae sp.
MmMGSIII0061	0.169267	0.22924	0.178297	0.159397	Lachnospiraceae sp.
MmMGSIII0063	0.00281521	0.00177331	0.00184473	0.0019768	Bacteria sp.
MmMGSIII0064	0.139158	0.266568	0.179237	0.469908	Lachnospiraceae sp.
MmMGSIII0065	0.68153	0.310154	0.0586434	0.0627741	Lachnospiraceae sp.
MmMGSIII0066	0.167406	0.139119	0.140736	0.0832017	Clostridiales sp.
MmMGSIII0067	0.0208518	0.0294424	0.050147	0.108076	Lachnospiraceae sp.
MmMGSIII0068	0.0351618	0.043154	0.026132	0.0167748	Lachnospiraceae sp.
MmMGSIII0069	0.143829	0.00141435	0	0.0116264	Lachnospiraceae sp.
MmMGSIII0071	0.0140466	0.00142768	0.00125386	0.00172354	Lachnospiraceae sp.
MmMGSIII0072	0.00236403	0.00243212	0.00180378	0.000697641	Clostridiales sp.
MmMGSIII0073	0.321722	0.679422	0.20621	0.419022	Bacteroides intestinalis
MmMGSIII0074	0.54856	0.837044	0.269718	0.587314	Bacteroidia sp.
MmMGSIII0076	0.0695952	0.0390077	0.0422914	0.0685395	Lachnospiraceae sp.
MmMGSIII0078	0.100777	0.0969748	0.0764978	0.0994166	Bacteroides sp.
MmMGSIII0080	0.102782	0.0459981	0.000643165	0	Lachnospiraceae sp.
MmMGSIII0081	0.0381335	0.0163879	0.0166394	0.0166039	Firmicutes sp.
MmMGSIII0082	0.106815	0.1103	0.0495047	0.0795978	Lachnospiraceae sp.
MmMGSIII0083	0.105191	0.104688	0.0383738	0.0372867	Clostridiales sp.
MmMGSIII0084	0.00203512	0.00207035	0.00343259	0.00113651	Lachnospiraceae sp.
MmMGSIII0085	0.281318	0.576128	0.255056	0.834903	Bacteroidetes sp.
MmMGSIII0087	0.603977	0.673469	0.505413	0.432367	Lachnospiraceae sp.
MmMGSIII0088	0.369469	0.588417	0.230234	0.678264	Lachnospiraceae sp.
MmMGSIII0092	0.000768756	0.000508337	0.000283096	0.000724674	Lachnospiraceae sp.
MmMGSIII0093	0.00646727	0.0260623	0.0435183	0.0173977	Clostridiales sp.
MmMGSIII0094	0.239744	0.0733929	0.0131105	0.133255	Clostridiales sp.
MmMGSIII0097	0.315605	0.53437	0.227019	1.31665	Clostridiales sp.
MmMGSIII0098	0	0	0	0	Lachnospiraceae sp.
MmMGSIII0100	0.427841	0.0127488	0.0562173	0.378964	Rikenellaceae sp.
MmMGSIII0101	0	0	0.00854816	0.00176292	Lactobacillus sp.
MmMGSIII0102	0.802778	0.00872469	1.30161	0.000628856	Lachnospiraceae sp.
MmMGSIII0103	0.0190806	0.0183542	0.0142026	0.0204933	Lachnospiraceae sp.
MmMGSIII0104	0.0550576	0.109914	0.105286	0.072237	Lachnospiraceae sp.
MmMGSIII0105	0.113782	0.148042	0.115136	0.0577031	Clostridiales sp.
MmMGSIII0108	0.0190491	0.0170188	0.00765657	0.0150121	Lachnospiraceae sp.
MmMGSIII0112	0.208192	0.00125434	0.0411318	0.0529048	Bacteria sp.
MmMGSIII0113	0.0369753	0.0112721	0.0230357	0.10983	Desulfovibrionaceae sp.
MmMGSIII0114	0.571354	0.398417	0.0593731	0.349364	Lachnospiraceae sp.
MmMGSIII0116	0.0107158	0.00450088	0.0249565	0	Lachnospiraceae sp.
MmMGSIII0117	0.0934067	0.12434	0.0996524	0.122338	Lachnospiraceae sp.
MmMGSIII0119	0.00360725	0.0126442	0.242943	0.09248	Lachnospiraceae sp.
MmMGSIII0120	0.428229	1.93505	4.03824	3.89257	Clostridiales sp.
MmMGSIII0121	0.0392799	0.104303	0.014865	0.0328836	Clostridiales sp.
MmMGSIII0122	0.0708927	0.125825	0.0409756	0.0588523	Bacteroides sp.
MmMGSIII0123	0.184248	0.0973662	0.0751988	0.0444197	Bacteroidales sp.
MmMGSIII0124	0.00545724	0.00696218	0.00580042	0.0217975	Lachnospiraceae sp.
MmMGSIII0125	0.252555	0.269844	0.226052	0.204498	Lachnospiraceae sp.
MmMGSIII0127	0.0102765	0.0142344	0.0603886	0.0295904	Bacteroidales sp.
MmMGSIII0128	0.00242729	0.0055064	0	0.0043964	Lachnospiraceae sp.
MmMGSIII0130	0.0162246	0.012457	0.0722881	0.0171774	Bacteroides vulgatus
MmMGSIII0131	1.10277	1.17422	0.946826	0.719819	Clostridiales sp.
MmMGSIII0132	0.0484603	0.0902718	0.0254449	0.209798	Lachnospiraceae sp.
MmMGSIII0133	0.0805921	0.0461648	0.182512	0.114312	Bacteroides sp.
MmMGSIII0135	0.000849592	0.0120979	0.0042557	0.00293263	Lachnospiraceae sp.
MmMGSIII0136	0.0250042	0.0281796	0.0204762	0.0233249	Clostridiales sp.
MmMGSIII0137	0.0175505	0.499872	0.0190774	0.126761	Deltaproteobacteria sp.
MmMGSIII0138	0.595374	0.0766119	0.0370147	0.508131	Lachnospiraceae sp.
MmMGSIII0143	0.967825	0.129573	0.182558	0.880724	Lachnospiraceae sp.
MmMGSIII0144	0.0148825	0.00560453	0.0365687	0.01847	Lachnospiraceae sp.
MmMGSIII0145	0.00727398	0.00608822	0.00456655	0.00735212	Lachnospiraceae sp.
MmMGSIII0146	0.0120758	0.0084284	0.00497549	0.0063961	Clostridiales sp.
MmMGSIII0147	1.15351	0.550385	0.22793	0.0799176	Lachnospiraceae sp.
MmMGSIII0148	0.0169452	0.0111293	0.00777845	0.0128814	Clostridiales sp.
MmMGSIII0151	0.00118178	0.00097931	0.00186275	0.000311195	Lachnospiraceae sp.
MmMGSIII0152	0.678545	0.41542	1.14144	1.33697	Clostridiales sp.
MmMGSIII0153	0.291779	0.128352	0.124889	0.0987529	Lachnospiraceae sp.
MmMGSIII0154	0.00920132	0.0035269	0.00806801	0.010935	Lachnospiraceae sp.
MmMGSIII0155	0.0429134	0.196715	0.0912112	0.0328023	Lachnospiraceae sp.
MmMGSIII0156	0.00232898	0.000327685	0.000561478	0.00266042	Lachnospiraceae sp.
MmMGSIII0157	0.000303326	0	0.0116002	0.0142561	Lachnospiraceae sp.
MmMGSIII0159	0.23828	0.0232351	0.00360564	0.1449	Clostridiales sp.
MmMGSIII0160	0.115285	0.00228753	0.00280961	0.00625228	Lachnospiraceae sp.
MmMGSIII0161	0.298481	0.18645	0.0616698	0.0675379	Bacteroidales sp.
MmMGSIII0162	0.126724	0.545326	0.230248	0.243323	Clostridiales sp.
MmMGSIII0163	0.0192299	0.00314774	0.00609206	0.00561726	Lachnospiraceae sp.
MmMGSIII0164	0.000521512	0.0012099	0.000905587	0.00130918	Clostridiales sp.
MmMGSIII0165	0.227155	0.112155	0.327191	0.0801471	Lachnospiraceae sp.
MmMGSIII0166	0.0596129	0.0633306	0.089783	0.0732757	Lachnospiraceae sp.
MmMGSIII0168	0.0346157	0.38274	0.0426696	0.0502456	Clostridiales sp.
MmMGSIII0169	17.4499	13.7459	14.3128	10.962	Lachnospiraceae sp.
MmMGSIII0171	0.274181	0.724214	0.143951	0.586761	Clostridiales sp.
MmMGSIII0172	0.00866668	0.131267	0.0636345	0.337641	Lachnospiraceae sp.
MmMGSIII0173	0.0809627	0.0835095	0.0397243	0.126649	Bacteroidales sp.
MmMGSIII0174	0.0387023	0.0517014	0.0127851	0.0529315	Lachnospiraceae sp.
MmMGSIII0175	0.00658901	0.0039749	0.0137233	0.000278555	Clostridiales sp.
MmMGSIII0176	0.00636041	0.0832737	0.0461474	0.0243001	Lachnospiraceae sp.
MmMGSIII0177	0.0119013	0.0107979	0.00255566	0.0342918	Lachnospiraceae sp.
MmMGSIII0178	1.00272	0.567115	0.494022	0.79005	Lachnospiraceae sp.
MmMGSIII0179	0.00885123	0.21362	0.137296	0.135111	Bacteroidales sp.
MmMGSIII0180	0.0312934	0.105607	0.0291717	0.0333611	Lachnospiraceae sp.
MmMGSIII0181	0.0890977	0.126112	0.125783	0.0411233	Lachnospiraceae sp.
MmMGSIII0182	0.00632014	0.0266225	0.363648	0.887697	Lachnospiraceae sp.
MmMGSIII0184	0.0400472	0.0228238	0.0308301	0.00122892	Lachnospiraceae sp.
MmMGSIII0185	0	0.0129024	0.00067081	0.0044804	Clostridiales sp.
MmMGSIII0186	0.0534315	0.0424297	0.0657814	0.0418287	Lachnospiraceae bacterium COE1
MmMGSIII0187	0.00828074	0.00955896	0.0295888	0.0284387	Lachnospiraceae sp.
MmMGSIII0188	0.0054112	0.0152052	0.00167104	0.00456841	Lachnospiraceae sp.
MmMGSIII0190	0.345933	0.284564	0.196119	0.302629	Clostridiales sp.
MmMGSIII0191	0.00548422	0.00317384	0.00324686	0.00126677	Clostridiales sp.
MmMGSIII0192	0.122126	0.168486	0.532989	0.0799139	Bacteria sp.
MmMGSIII0193	0.0106592	0.0088833	0.011827	0.0104775	Lachnospiraceae bacterium 10-1
MmMGSIII0194	0.00126866	0	0.0304473	0	Clostridiales sp.
MmMGSIII0196	0	0.00279182	0.284626	0	Clostridiales sp.
MmMGSIII0197	0.00828603	0.0014232	0.00441433	0.00145486	Clostridiales sp.
MmMGSIII0199	0.267375	0.256445	0.201996	0.116821	Lachnospiraceae sp.
MmMGSIII0201	0.00737996	0.00235142	0.0107084	0.00982942	Bacteroidaceae sp.
MmMGSIII0202	0.140963	0.526454	0.299234	0.387739	Bacteroidales sp.
MmMGSIII0207	0.00432609	0.0132716	0.00548345	0.00433635	Lachnospiraceae sp.
MmMGSIII0208	0.00720129	0.00606388	0.0106989	0.0068575	Clostridiales sp.
MmMGSIII0209	0.0479544	0.0611679	0.0295165	0.047178	Clostridiales sp.
MmMGSIII0213	0.0213667	0.00896208	0.0810581	0.0300543	Lachnospiraceae sp.
MmMGSIII0215	0.0186789	0.0817555	0.0424531	0.0174742	Erysipelatoclostridium sp.
MmMGSIII0216	0.0841589	0.193644	0.125192	0.116064	Lachnospiraceae bacterium A2
MmMGSIII0217	0.12162	0.25111	0.127998	0.155786	Clostridiales sp.
MmMGSIII0218	0.000389428	0.000246155	0.00234681	0.00344692	Akkermansia muciniphila
MmMGSIII0219	0.0506749	0.211016	0.278065	0.186262	Lachnospiraceae sp.
MmMGSIII0220	0.0216374	0.0246072	0.0239568	0.0320777	Lachnospiraceae sp.
MmMGSIII0221	0.0406349	0.0260863	0.0248065	0.442184	Lachnospiraceae sp.
MmMGSIII0222	0.0408627	0.0463874	0.0342191	0.0248863	Lachnospiraceae sp.
MmMGSIII0223	0.130087	0.143392	0.0244508	0.12288	Lachnospiraceae sp.
MmMGSIII0224	0.126124	0.096993	0.055878	0.128518	Lachnospiraceae sp.
MmMGSIII0225	0.196514	0.283007	0.194979	0.21539	Lachnospiraceae sp.
MmMGSIII0226	0.0288097	0.0332874	0.0379647	0.0321424	Oscillibacter sp.
MmMGSIII0227	0.133284	0.622793	0.146116	0.665204	Bacteroides sp.
MmMGSIII0230	0.0110184	0.0121373	0.0088887	0.0176155	Lachnospiraceae sp.
MmMGSIII0232	0.0410324	0.0687015	0.0519877	0.0697083	Lachnospiraceae sp.
MmMGSIII0235	0.0194662	0.0669331	0.0739266	0.300828	Bacteroidales sp.
MmMGSIII0237	0.0194711	0.03684	0.0138388	0.0131846	Bacteroidales sp.
MmMGSIII0238	0.0217176	0.00911535	0.00558333	0.0149318	Clostridiales sp.
MmMGSIII0239	0.0804487	0	0.0149494	0.261715	Lachnospiraceae sp.
MmMGSIII0240	0.254293	1.01823	0.576178	0.209664	Dorea sp. 5-2
MmMGSIII0241	0.734296	0.612277	0.444121	0.602443	Clostridiales sp.
MmMGSIII0243	0.690577	0.383951	0.509924	0.835574	Lachnospiraceae sp.
MmMGSIII0244	0.00173021	0.0013874	0.000370967	0.0010531	Lachnospiraceae sp.
MmMGSIII0246	0.00874429	0.00215711	0.00542864	0.00529906	Lachnospiraceae sp.
MmMGSIII0247	0.0451695	0.133674	0.0267033	0.0872648	Lachnospiraceae bacterium A4
MmMGSIII0249	0.655794	0.0761823	0.584455	0.000628847	Eubacteriaceae sp.
MmMGSIII0251	0.000364143	0.000678272	0.00074717	0.000308577	Clostridiales sp.
MmMGSIII0252	0.943431	1.406	2.03212	2.51631	Lachnospiraceae bacterium 28-4
MmMGSIII0253	0.34221	0.161647	0.636548	0.00731387	Clostridiales sp.
MmMGSIII0254	0.0355518	0.271111	0.0311831	0.0327932	Desulfovibrionales sp.
MmMGSIII0255	0.0212774	0.031529	0.0456038	0.124205	Clostridiales sp.
MmMGSIII0257	0.0154434	0.0578666	0.0486161	0.0677245	Lachnospiraceae sp.
MmMGSIII0258	0.258953	0.189177	0.339165	0.178339	Clostridiales sp.
MmMGSIII0260	0.0471111	0.0936785	0.0751646	0.100643	Clostridiales sp.
MmMGSIII0261	0.0202204	0.0243322	0.0158409	0.0739393	Lachnospiraceae sp.
MmMGSIII0262	0.0015329	0.00245804	0.00165232	0.00349029	Clostridiales sp.
MmMGSIII0264	0.0256052	0.107773	0.0571676	0.0675838	Clostridiales sp.
MmMGSIII0266	0.362593	0.331477	0.187252	0.10645	Bacteroidales sp.
MmMGSIII0267	0.0839865	0.0254773	0.062886	0.0630735	Clostridiales sp.
MmMGSIII0268	0.00375102	0.00435691	0.00350863	0.0058996	Clostridiales sp.
MmMGSIII0269	0.0788766	0.0806329	0.0258529	0.0450556	Clostridiales sp.
MmMGSIII0271	0.015454	0.0243086	0.0180389	0.0199251	Clostridiales sp.
MmMGSIII0272	0.015012	0.0112718	0.00755604	0.00736688	Lachnospiraceae sp.
MmMGSIII0273	0.00128158	0.00532719	0.00149208	0.0247584	Lachnospiraceae sp.
MmMGSIII0275	0.00186684	0.00304732	0.00380507	0.000322045	Lachnospiraceae sp.
MmMGSIII0279	0.0343887	0.091322	0.0271468	0.0310558	Clostridiales sp.
MmMGSIII0281	0	0	0	0	Eubacterium sp. 14-2
MmMGSIII0282	0.0513057	0.065491	0.0957716	0.052501	Parabacteroides sp.
MmMGSIII0284	0.00211114	0.00591832	0.000280979	0.0109968	Lachnospiraceae sp.
MmMGSIII0286	0.239217	0.0698851	0.118951	0.229926	Lachnospiraceae sp.
MmMGSIII0290	0.0128597	0.00595116	0.00955408	0.010263	Peptostreptococcaceae sp.
MmMGSIII0291	0.0293805	0.0228064	0.0122171	0.0122189	Lachnospiraceae sp.
MmMGSIII0293	0.00383671	0.0151219	0	0.0192252	Lachnospiraceae sp.
MmMGSIII0294	0.0904956	0.152064	0.0806281	0.0841007	Clostridiales sp.
MmMGSIII0296	0.0444603	0.0442626	0.00958362	0.0111002	Bacteroidales sp.
MmMGSIII0297	1.51764	1.35146	1.37818	1.11842	Lachnospiraceae sp.
MmMGSIII0298	0.0293116	0.0253214	0.0111999	0.0253857	Lachnospiraceae sp.
MmMGSIII0300	0.307027	0.118032	0.219472	0.253658	Clostridiales sp.
MmMGSIII0301	0.00489692	0.0261093	0.065908	0.0358267	Clostridiales sp.
MmMGSIII0302	0.00426788	0.0103279	0.014955	0.0105448	Faecalibaculum rodentium
MmMGSIII0304	0.0384152	0.0332643	0.026557	0.011661	Clostridiales sp.
MmMGSIII0306	0.0615282	0.0159624	0.0210717	0.0186652	Clostridiales sp.
MmMGSIII0307	0.202363	0.182706	0.281536	0.401686	Lachnospiraceae sp.
MmMGSIII0308	0.0748843	0.0929532	0.0603771	0.0996779	Lachnospiraceae sp.
MmMGSIII0309	0.0140101	0.0118583	0.0466722	0.137138	Lachnospiraceae sp.
MmMGSIII0311	0.0122612	0.00925237	0.0181257	0.0025184	Clostridiales sp.
MmMGSIII0312	0.135525	0.02359	0.088098	0.212612	Clostridiales sp.
MmMGSIII0314	0.00891061	0.00110201	0.00411352	0.00777554	Lachnospiraceae sp.
MmMGSIII0315	0.00705252	0.00312308	0.00603402	0.00399219	Bacteroidales sp.
MmMGSIII0316	0.0118566	0.0508372	0.0178288	0.0156281	Lachnospiraceae sp.
MmMGSIII0317	0.00391946	0.00557478	0.00856134	0.00166407	Clostridiales sp.
MmMGSIII0318	0.0717587	0.0453404	0.108236	0.170904	Bacteroidales sp.
MmMGSIII0320	0.0358235	0.0297077	0.00929629	0.0307086	Clostridiales sp.
MmMGSIII0321	0.0395164	0.119739	0.0060626	0.0227607	Clostridiales sp.
MmMGSIII0322	2.18865	1.25296	2.05014	1.8812	Lactococcus lactis subsp. cremoris
MmMGSIII0324	0.00380651	0.00535414	0.0158371	0.0125907	Bacteroidales sp.
MmMGSIII0325	0.0326435	0.0443993	0.0463683	0.0283861	Clostridiales sp.
MmMGSIII0326	0.308219	0.171659	0.258498	0.192811	Lachnospiraceae sp.
MmMGSIII0327	0.0251197	0.0185113	0.0429902	0.0212631	Clostridiales sp.
MmMGSIII0329	0.0210326	0.0280678	0.0185387	0.01584	Clostridiales sp.
MmMGSIII0330	0.00565622	0.00621405	0.000338026	0	Bacteroidales sp.
MmMGSIII0331	0.0144659	0.00487108	0.00721054	0.00555211	Lachnospiraceae sp.
MmMGSIII0332	0.0682115	0.0673413	0.0704287	0.0545823	Lachnospiraceae bacterium M18-1
MmMGSIII0333	0.186047	0.329232	0.122382	0.131	Clostridia sp.
MmMGSIII0334	0.00434396	0.00792815	0.0113559	0.000222955	Lachnospiraceae sp.
MmMGSIII0335	0.455766	0.0563641	0.0622268	0.479933	Lachnospiraceae sp.
MmMGSIII0337	0.203908	0.0864622	0.070437	0.0398379	Bacteroidales sp.
MmMGSIII0339	0.602328	0.613472	1.41296	0.851069	Clostridiales sp.
MmMGSIII0342	0.357791	0.740274	0.183252	0.420617	Lachnospiraceae sp.
MmMGSIII0343	0.0536012	0.0605153	0.0565211	0.0402582	Clostridiales sp.
MmMGSIII0344	1.45031	1.9061	1.95108	1.73546	Lachnospiraceae sp.
MmMGSIII0348	0.397433	0.438911	0.505556	0.394926	Bacteroidales sp.
MmMGSIII0349	0.0710606	0.0329581	0.0543179	0.0593039	Lachnospiraceae sp.
MmMGSIII0351	0.0304408	0.0890718	0.0883354	0.0427114	Firmicutes sp.
MmMGSIII0352	0.324865	0.46507	0.269658	0.3048	Clostridiales sp.
MmMGSIII0353	0.00534994	0.00847699	0.00941654	0.00812222	Clostridiales sp.
MmMGSIII0354	0.0229943	0.0502631	0.0111626	0.00200904	Bacteroidales sp.
MmMGSIII0355	0.0303316	0.0273673	0.0176592	0.0143872	Lachnospiraceae sp.
MmMGSIII0356	0.0276774	0.0220201	0.0262299	0.0229292	Clostridiales sp.
MmMGSIII0357	0.0057872	0.00948773	0.0143272	0.0313668	Bacteroidales sp.
MmMGSIII0358	1.01999	1.2361	0.907656	0.885011	Clostridiales sp.
MmMGSIII0361	0.202895	0.40662	0.172321	0.233389	Clostridiales sp.
MmMGSIII0362	0.533926	0.579275	0.446626	0.460284	Clostridiales sp.
MmMGSIII0363	0.00112983	0.000885448	0.00102769	0.000331702	Lachnospiraceae sp.
MmMGSIII0364	0.135333	0.439471	0.382716	0.118134	Bacteroides faecichinchillae
MmMGSIII0369	0.117844	0.0310493	0.0426011	0.0806601	Lachnospiraceae sp.
MmMGSIII0370	0.0172157	0.0218301	0.0458093	0.0489359	Clostridiales sp.
MmMGSIII0371	0.0678809	0.0756544	0.0954561	0.0282473	Lachnospiraceae sp.
MmMGSIII0372	1.33621	1.06715	1.17284	1.29523	Clostridiales sp.
MmMGSIII0373	0.101643	0.079047	0.118291	0.0553714	Clostridiales sp.
MmMGSIII0374	0.0500084	0.0628489	0.037657	0.0393135	Clostridiales sp.
MmMGSIII0375	0.0915487	0.132696	0.109186	0.102567	Clostridiales sp.
MmMGSIII0377	0.0280786	0.0356032	0.0261546	0.0323392	Clostridiales sp.
MmMGSIII0378	0.175363	0.0268137	0.509519	0.45878	Bacteroides uniformis
MmMGSIII0379	0.00591396	0.0054891	0.00530439	0.0034424	Lachnospiraceae sp.
MmMGSIII0380	0.279261	0.185477	0.0515624	0.183153	Bacteroidales sp.
MmMGSIII0382	0.23949	0.0142953	0.00393514	0.0945611	Clostridiales sp.
MmMGSIII0383	0.15073	0.113818	0.0500387	0.142774	Ruminococcaceae sp.
MmMGSIII0386	0.479399	0.500004	0.532969	0.420284	Clostridiaceae sp.
MmMGSIII0387	0.00644086	0.00828355	0.00402507	0.00654911	Clostridiales sp.
MmMGSIII0389	0.00461862	0.00321919	0.00890188	0.00600992	Bacteroidales sp.
MmMGSIII0390	0.00699604	0.00608863	0	0	Bacteroidales sp.
MmMGSIII0391	0.0335768	0.00514426	0.0249508	0.0153311	Archaea sp.
MmMGSIII0393	0.000425659	0.000626251	0.00165105	0.000499383	Enterococcus faecium
MmMGSIII0394	0.208551	0.250976	0.228042	0.228869	Lachnospiraceae sp.
MmMGSIII0397	0.112452	0.0535745	0.0609419	0.132151	Lachnospiraceae sp.
MmMGSIII0398	0.0209029	0.0284272	0.0437609	0.0277892	Burkholderiales bacterium YL45
MmMGSIII0399	0.0199069	0.162373	0.0119778	0.142704	Clostridiales sp.
MmMGSIII0400	0	0	0.0065794	0	Bacteroidales sp.
MmMGSIII0402	0.0256702	0.0335425	0.048991	0.0270177	Clostridiales sp.
MmMGSIII0403	0.0602096	0.0319104	0.270263	0.0140056	Bacteroidales sp.
MmMGSIII0404	0.112448	0.107999	0.435287	0.169422	Lachnospiraceae sp.
MmMGSIII0405	0.214246	0.106968	0.0823051	0.216144	Lachnospiraceae sp.
MmMGSIII0406	0.508294	0.711009	0.812465	0.437706	Parabacteroides distasonis
MmMGSIII0407	0.50129	0.478705	0.343033	0.434995	Bacteroidales sp.
MmMGSIII0408	0.0343769	0.00824289	0.00454249	0.0222184	Lachnospiraceae sp.
MmMGSIII0410	1.65069	1.96186	2.0531	2.75346	Bacteroidales sp.
MmMGSIII0411	0.127433	0.0749382	0.103236	0.068998	Lachnospiraceae sp.
MmMGSIII0412	0.790142	0.27958	0.194726	0.133422	Lachnospiraceae sp.
MmMGSIII0414	0.399753	0.446516	0.404064	0.278461	Clostridiales sp.
MmMGSIII0416	0.0557064	0.0392601	0.0374691	0.0163693	Bacteroidetes sp.
MmMGSIII0417	0.235784	0.128485	0.330691	0.407815	Clostridiales sp.
MmMGSIII0418	0.0450899	0.0253923	0.0066235	0.00958155	Bacteroidales sp.
MmMGSIII0419	0.0195474	0.00846851	0.0254158	0.0199814	Lachnospiraceae sp.
MmMGSIII0422	0.00773316	0.00975207	0	0.104925	Lachnospiraceae sp.
MmMGSIII0424	0.00504705	0	0.0159322	0.0597753	Lachnospiraceae sp.
MmMGSIII0425	0.0162982	0.012636	0.00853677	0.0174268	Clostridiales sp.
MmMGSIII0426	0.0108638	0.0131495	0.00463411	0.00196093	Clostridiales sp.
MmMGSIII0427	0.79619	0.177788	0.243905	0.110835	Clostridiales sp.
MmMGSIII0428	0.281787	0.00105281	0.0125874	0.00991257	Clostridiales sp.
MmMGSIII0429	0.0826436	0.10764	0.159392	0.278309	Bacteroides sp.
MmMGSIII0430	0.13369	0.077803	0.090411	0.120345	Bacteroidales sp.
MmMGSIII0431	0.168029	0.202525	0.167578	0.101558	Lachnospiraceae sp.
MmMGSIII0432	0.0291949	0.0595276	0.0100877	0.0322861	Bacteria sp.
MmMGSIII0434	0.000238167	0.00294381	0	0.0510193	Clostridiales sp.
MmMGSIII0435	0.147685	0.1025	0.13997	0.224965	Lachnospiraceae sp.
MmMGSIII0437	0.123313	0.0834654	0.0816334	0.113809	Clostridiales sp.
MmMGSIII0439	1.31001	1.09955	1.09885	1.1634	Clostridiales sp.
MmMGSIII0440	0.0350811	0.0769649	0.0548209	0.0414107	Clostridiales sp.
MmMGSIII0442	0.0132913	0.0321143	0.0144005	0.0149839	Lachnospiraceae sp.
MmMGSIII0443	0.022223	0.0230251	0.025425	0.0172347	Clostridiales sp.
MmMGSIII0445	0.0550576	0.040025	0.0384754	0.0460674	Clostridiales sp.
MmMGSIII0446	0.0176394	0.0231065	0.0185043	0.00885997	Clostridiales sp.
MmMGSIII0448	0.180032	0.382657	0.567594	0.277457	Clostridiales sp.
MmMGSIII0450	0.00621651	0.0112125	0.0102979	0.0437725	Clostridiales sp.
MmMGSIII0451	0.00397226	0.00137241	0.00427259	0.00125752	Deltaproteobacteria sp.
MmMGSIII0452	0.0791027	0.109091	0.0326941	0.0151779	Oscillospiraceae sp.
MmMGSIII0453	0.191753	0.0472135	0.0562022	0.030757	Clostridiales sp.
MmMGSIII0454	0.0190736	0.0197276	0.0182592	0.0154579	Dubosiella newyorkensis
MmMGSIII0455	0.0395697	0.0362572	0.0377744	0.0306643	Clostridiales sp.
MmMGSIII0456	0.00337887	0.00534808	0.00750292	0.00364035	Lachnospiraceae sp.
MmMGSIII0457	0.00231148	0.00244444	0.00416127	0.00703949	Clostridiales sp.
MmMGSIII0458	0.00376882	0.00069601	0.00159792	0.000744001	Clostridia sp.
MmMGSIII0459	0.0817717	0.0215595	0.0212239	0.0280484	Oscillospiraceae sp.
MmMGSIII0460	0.241231	0.41304	0.558628	0.41603	Bacteria sp.
MmMGSIII0462	0.181147	0.0904148	0.0918209	0.135612	Bacteroidales sp.
MmMGSIII0463	0.0128141	0.0141317	0.00477218	0.0151091	Lachnospiraceae sp.
MmMGSIII0464	0.0300913	0.219503	0.00199957	0.00790454	Lachnospiraceae sp.
MmMGSIII0466	0.00127368	0.00210436	0.000530115	0.000514578	Clostridiales sp.
MmMGSIII0467	0.227085	0.226833	0.168286	0.184153	Bacteroidales sp.
MmMGSIII0468	0.0339873	0.0314266	0.0845384	0.00698785	Oscillospiraceae sp.
MmMGSIII0471	0.0154265	0.017372	0.0234585	0.0219851	Deltaproteobacteria sp.
MmMGSIII0472	0.183073	0.145676	0.0598252	0.839429	Clostridiales sp.
MmMGSIII0473	0.127203	0.16738	0.111059	0.0929806	Bacteroidales sp.
MmMGSIII0474	0.0938346	0.111866	0.0796267	0.0887741	Bacteroidales sp.
MmMGSIII0475	0.361822	0.346991	0.410507	0.296216	Clostridiales sp.
MmMGSIII0477	0.0069333	0.00379732	0.999143	0.385846	Prevotella sp. MGM2
MmMGSIII0478	0.013629	0.00820295	0.0308135	0.0148592	Muribaculum intestinale
MmMGSIII0480	0.438367	0.944193	0.644014	0.477858	Clostridiales sp.
MmMGSIII0481	0.0279352	0.0618416	0.0350362	0.0508841	Bacteroidales sp.
MmMGSIII0482	0.0422955	0.0591863	0.04005	0.0496152	Bacteroidales sp.
MmMGSIII0485	0.0663701	0.0739651	0.0146531	0.0962241	Lachnospiraceae sp.
MmMGSIII0488	0.00212802	0.0105052	0.0041341	0.00687996	Oscillibacter sp. 1-3
MmMGSIII0489	0.172459	0.543387	0.418976	0.307273	Bacteria sp.
MmMGSIII0491	0.854077	0.710217	0.762306	0.842135	Lachnospiraceae sp.
MmMGSIII0492	0.380871	0.599178	0.699682	0.71025	Bacteroidales sp.
MmMGSIII0497	0.00516537	0.00361394	0.00519812	0.00263841	Clostridiales sp.
MmMGSIII0498	0.0472601	0.0321019	0.0403973	0.0436829	Clostridiales sp.
MmMGSIII0499	0.0116656	0.000457878	0.000936217	0.00326049	Clostridiales sp.
MmMGSIII0500	0.953989	0.674621	1.39599	0.704049	Clostridia sp.
MmMGSIII0501	0.0235049	0.0280598	0.0240319	0.0262767	Lachnospiraceae sp.
MmMGSIII0502	0.0415123	0.0167111	0.0242508	0.0376839	Muribaculaceae bacterium DSM 103720
MmMGSIII0503	0.447686	0.844832	1.18024	0.662514	Mucispirillum schaedleri
MmMGSIII0504	0.0945174	0.095144	0.221916	0.0854568	Bacteria sp.
MmMGSIII0505	0.0953923	0.19332	0.195402	0.108213	Clostridium sp.
MmMGSIII0507	0.483127	0.481392	0.42803	0.470371	Bacteroidales sp.
MmMGSIII0508	0.254623	0.171719	0.137337	0.117229	Clostridiales sp.
MmMGSIII0510	0.0128685	0.0160462	0.00806087	0.0203907	Lachnospiraceae sp.
MmMGSIII0511	0.0019484	0.00225818	0.00170127	0.00198938	Lachnospiraceae sp.
MmMGSIII0512	0.0217551	0.0229288	0.0222938	0.0158537	Lachnospiraceae sp.
MmMGSIII0513	0.251072	0.12948	0.0944407	0.0963404	Clostridiales sp.
MmMGSIII0514	0.0312421	0.0188613	0.0244627	0.0287898	Clostridiales sp.
MmMGSIII0515	0.100424	0.179519	0.104061	0.131971	Bacteria sp.
MmMGSIII0516	0.000374611	0	0.00138061	0.000118699	Lachnospiraceae sp.
MmMGSIII0517	0.0217002	0.0588386	0.0149191	0.0255286	Oscillibacter sp.
MmMGSIII0518	0.0128819	0.00695661	0.027478	0.016935	Bacteroidales sp.
MmMGSIII0520	0.030773	0.0117869	0.0555374	0.0143856	Clostridiales sp.
MmMGSIII0521	0.00482798	0.00319017	0.000916282	0.00306173	Lachnospiraceae sp.
MmMGSIII0522	1.40868	1.73389	1.36155	1.82759	Bacteroidales sp.
MmMGSIII0524	0.389459	0.355826	0.347976	0.263826	Clostridia sp.
MmMGSIII0525	0.0202348	0.0137549	0.0253696	0.0264434	Clostridiales sp.
MmMGSIII0526	0.0205792	0.0482412	0.0448449	0.0489437	Bacteroidales sp.
MmMGSIII0527	0.0406873	0.0516209	0.0891092	0.0558261	Clostridiales sp.
MmMGSIII0528	0.0198135	0.0172059	0.0190233	0.0226155	Clostridiales sp.
MmMGSIII0530	0.340883	0.588401	0.600231	0.652278	Bacteroidales sp.
MmMGSIII0531	0.148866	0.11909	0.147738	0.164804	Rikenellaceae sp.
MmMGSIII0532	0.0142037	0.00539121	0.0314881	0.0877379	Clostridiales sp.
MmMGSIII0533	0.0378721	0.0823039	0.0290084	0.0519164	Bacteroides caccae
MmMGSIII0534	0.0130062	0.0113946	0.0160865	0.0119073	Lachnospiraceae sp.
MmMGSIII0535	0.0555928	0.0553285	0.0432354	0.0368318	Prevotella sp. MGM1
MmMGSIII0536	0.00102893	0	0.00136218	0.000150967	Clostridiales sp.
MmMGSIII0538	0.0864705	0.100081	0.0722722	0.107208	Deltaproteobacteria sp.
MmMGSIII0539	0	0.00442803	0.0018655	0.000128705	Clostridiales sp.
MmMGSIII0540	0.114623	0.104007	0.0767921	0.0559647	Clostridiales sp.
MmMGSIII0541	0.113143	0.0179829	0.0641718	0.0393261	Lachnospiraceae sp.
MmMGSIII0542	0.177439	0.229186	0.180992	0.149744	Bacteria sp.
MmMGSIII0545	0.113243	0.285637	0.104372	0.0539882	Clostridia sp.
MmMGSIII0546	0.000664974	0.00483875	0.00334511	0.0015203	Bacteroidales sp.
MmMGSIII0548	0.0739101	0.084968	0.0493663	0.0426794	Erysipelotrichaceae sp.
MmMGSIII0551	0.447764	0.198473	0.171888	0.076278	Clostridiales sp.
MmMGSIII0554	0.0195702	0.0124717	0.0398334	0.0663958	Clostridia sp.
MmMGSIII0556	0.368109	0.00985847	0.00103468	0.0135162	Clostridiales sp.
MmMGSIII0558	0.0158999	0.00392252	0.010443	0.00643811	Lachnospiraceae sp.
MmMGSIII0559	0.364048	0.137464	0.301129	0.0657286	Romboutsia sp.
MmMGSIII0562	0.033874	0.0244163	0.0444749	0.029477	Bacteria sp.
MmMGSIII0563	0.165545	0.132972	0.148794	0.147659	Clostridiales sp.
MmMGSIII0564	0.013326	0.0131125	0.00189518	0.00636786	Oscillospiraceae sp.
MmMGSIII0567	0.0480547	0.110898	0.0854504	0.135373	Lachnospiraceae sp.
MmMGSIII0570	0.035549	0.041129	0.0636729	0.051542	Clostridiales sp.
MmMGSIII0573	0.0128488	0.0252967	0.0119606	0.0120125	Bacteroidales sp.
MmMGSIII0574	0.0438302	0.0239243	0.0768341	0.0144691	Bacteroidales sp.
MmMGSIII0575	0.2101	0.254834	0.163134	0.178834	Clostridiales sp.
MmMGSIII0577	0.702135	0.785841	0.610761	0.601784	Bacteroidales sp.
MmMGSIII0580	0.137608	0.069645	0.288328	0.246053	Helicobacter hepaticus
MmMGSIII0581	0.676299	0.691058	0.406061	0.44245	Clostridiales sp.
MmMGSIII0582	0.796514	1.31186	1.23267	1.87941	Clostridia sp.
MmMGSIII0583	0.0214452	0.237601	0.124049	0.060853	Clostridiales sp.
MmMGSIII0586	0.00241688	0.00475856	0.000202714	0.000650859	Bacteroidales sp.
MmMGSIII0589	0.0105643	0.00986276	0.00883504	0.00364619	Bacteroidales sp.
MmMGSIII0591	0.17005	0.0181004	0.0584507	0.0557626	Lachnospiraceae sp.
MmMGSIII0595	0.184053	0.246813	0.13661	0.0690458	Clostridia sp.
MmMGSIII0596	0.0126112	0.00872275	0.004974	0.00857534	Firmicutes sp.
MmMGSIII0598	0.0010245	0.00180269	0.000630024	0.00423786	Clostridiales sp.
MmMGSIII0599	0.000117894	0.000244972	0.000435023	0.000215716	Bacteroidales sp.
MmMGSIII0602	0.0110769	0.015499	0.0115839	0.00857806	Clostridiales sp.
MmMGSIII0605	0.0259753	0.0100566	0.0261072	0.00925515	Clostridiales sp.
MmMGSIII0607	0.00963597	0.00417564	0.00352044	0.00602115	Coriobacteriia sp.
MmMGSIII0608	0.107356	0.137326	0.0947747	0.0835145	Clostridiales sp.
MmMGSIII0609	0.0906691	0.0861066	0.0684469	0.0450263	Clostridiales sp.
MmMGSIII0610	0.0250882	0.0771599	0.0993301	0.0401936	Oscillospiraceae sp.
MmMGSIII0611	0.0375521	0.0104949	0.028877	0.0123626	Clostridia sp.
MmMGSIII0612	0.0308785	0.0492028	0.0575941	0.0488844	Clostridiales sp.
MmMGSIII0615	0.00504023	0.00706371	0.00245349	0.00296727	Clostridiales sp.
MmMGSIII0616	0.0877157	0.0791908	0.0798145	0.0670813	Clostridia sp.
MmMGSIII0617	0.0526551	0.0669578	0.0463678	0.0572354	Clostridiales sp.
MmMGSIII0618	0.280638	0.37871	0.310828	0.103009	Coriobacteriales sp.
MmMGSIII0619	0.00639178	0.0362554	0.0197065	0.030608	Clostridiales sp.
MmMGSIII0620	0.047798	0.0390386	0.0425391	0.0200829	Clostridiales sp.
MmMGSIII0623	0.0693956	0.0515312	0.0625679	0.066283	Clostridiales sp.
MmMGSIII0624	0.00360709	0.0036299	0.0095318	0.00131535	Bacteria sp.
MmMGSIII0625	0.062904	0.0875317	0.103539	0.0278078	Clostridiales sp.
MmMGSIII0626	0.470465	0.797503	0.0667185	0.0383698	Ruminococcaceae sp.
MmMGSIII0629	0.103395	0.204794	0.132243	0.151448	Bacteroidales sp.
MmMGSIII0632	0.031719	0.0353528	0.0368684	0.0441144	Bacteroidales sp.
MmMGSIII0636	0.288236	0.153268	0.213392	0.263051	Clostridiales sp.
MmMGSIII0638	0.637537	0.479898	0.47129	0.792419	Clostridiales sp.
MmMGSIII0639	0.00825145	0.00648077	0.00422975	0.00653646	Clostridiales sp.
MmMGSIII0640	0.625826	0.656707	0.57958	0.458938	Clostridiales sp.
MmMGSIII0641	0.0164737	0.0131153	0.0140769	0.0142355	Oscillospiraceae sp.
MmMGSIII0642	0.0209188	0.0209115	0.0172607	0.00214173	Clostridiales sp.
MmMGSIII0644	0.0229829	0.0203366	0.0263393	0.0198502	Clostridiales sp.
MmMGSIII0645	0.00602846	0.00339689	0.00136382	0.00484453	Clostridiales sp.
MmMGSIII0646	0.0292519	0.0204582	0.0296004	0.0638557	Lachnospiraceae sp.
MmMGSIII0648	0.0217913	0.0216968	0.0199054	0.0205973	Clostridiales sp.
MmMGSIII0649	0.193238	0.245394	0.142361	0.292585	Lachnospiraceae sp.
MmMGSIII0650	0.0465982	0.275919	0.0370261	0.0319633	Clostridiales sp.
MmMGSIII0651	0.00793029	0.00421894	0.00310146	0.00602049	Clostridiales sp.
MmMGSIII0652	0.0251359	0.0261093	0.0108673	0.0116085	Clostridiales sp.
MmMGSIII0653	0.237166	0.25963	0.460024	0.170187	Bacteria sp.
MmMGSIII0656	0.0200187	0.0215693	0.0165923	0.0205159	Clostridiales sp.
MmMGSIII0657	0.0057174	0.00320332	0.000302229	0	Bacteria sp.
MmMGSIII0658	0.0597559	0.0359546	0.0657179	0.046174	Erysipelotrichaceae sp.
MmMGSIII0659	0.00106379	0.00190887	0.000449855	0.00415962	Bacteroidales sp.
MmMGSIII0661	0.142335	0.429896	0.744918	1.08276	Clostridiales sp.
MmMGSIII0662	0.0949525	0.0757993	0.0877815	0.0784382	Clostridiales sp.
MmMGSIII0664	0.0144015	0.0285366	0.0303052	0.0194799	Clostridiales sp.
MmMGSIII0666	0.0316759	0.0186116	0.0024668	0.0362392	Clostridiales sp.
MmMGSIII0667	0.0425285	0.0354242	0.0347532	0.0507163	Lachnospiraceae sp.
MmMGSIII0669	0.059776	0.039056	0.0368594	0.029727	Clostridiales sp.
MmMGSIII0670	0.0116152	0.0105518	0.00427927	0.0226121	Bacteroidales sp.
MmMGSIII0671	0.0475852	0.0258528	0.0547957	0.0893564	Lachnospiraceae sp.
MmMGSIII0672	0.13512	0.183798	0.149477	0.184132	Clostridia sp.
MmMGSIII0674	0.00481897	0.00522766	0.0021035	0.00156697	Clostridia sp.
MmMGSIII0675	0.358808	0.188992	0.0641548	0.111587	Bacteria sp.
MmMGSIII0676	0.0785334	0.076834	0.0338618	0.149877	Lactobacillus taiwanensis
MmMGSIII0677	0.0170795	0.02853	0.0323001	0.0199608	Bacteroidia sp.
MmMGSIII0679	0.0316887	0.0248184	0.0245497	0.0101944	Bacteroidales sp.
MmMGSIII0680	0.00262058	0.00387161	0.00198925	0.000619328	Clostridiales sp.
MmMGSIII0681	0.00322364	0.00124692	0.00274086	0.00170495	Clostridia sp.
MmMGSIII0682	0.000293453	0.00238126	0.00346212	0.0417993	Clostridiales sp.
MmMGSIII0684	0.0653935	0.0360785	0.0987104	0.0639499	Alistipes sp. HGB5
MmMGSIII0685	1.22146	1.04385	1.19212	1.89273	Rikenellaceae sp.
MmMGSIII0686	0.206694	0.120466	0.104372	0.254151	Clostridiales sp.
MmMGSIII0688	0.236532	0.00200493	0.0483188	0.0599902	Clostridiales sp.
MmMGSIII0689	0.353324	0.211463	0.0401292	0.227006	Bacteria sp.
MmMGSIII0690	0.0317534	0.0605392	0.0334947	0.0276198	Lachnospiraceae sp.
MmMGSIII0693	0.0923468	0.0983873	0.119112	0.095713	Ruminococcaceae sp.
MmMGSIII0694	0.00152288	0.022284	0.0226127	0.0276717	Clostridiales sp.
MmMGSIII0695	0.00727393	0.00471881	0.00818011	0.0207218	Clostridiales sp.
MmMGSIII0696	0.0893179	0.211788	0.0281979	0.0308707	Lachnospiraceae sp.
MmMGSIII0697	0.022714	0.00754173	0.0360828	0.0935736	Clostridiales sp.
MmMGSIII0699	0.0606326	0.0802125	0.0620089	0.0392134	Clostridia sp.
MmMGSIII0700	0.0621904	0.0463455	0.042283	0.0410367	Clostridia sp.
MmMGSIII0701	0.00123761	0.000706751	0.00262963	0.00176446	Clostridia sp.
MmMGSIII0702	0.0103388	0.0094698	0.00705028	0.00271483	Clostridiales sp.
MmMGSIII0703	0.0414082	0.0749784	0.0258121	0.0691746	Clostridiales sp.
MmMGSIII0704	0.00304449	0.00324502	0.00275935	0.00414997	Clostridiales sp.
MmMGSIII0706	0.106412	0.120198	0.0252117	0.0786892	Bacteria sp.
MmMGSIII0707	0.0339056	0.0715749	0.0117129	0.0152201	Clostridiales sp.
MmMGSIII0710	0.0477558	0.138579	0.0455549	0.172869	Clostridiales sp.
MmMGSIII0712	0.166489	0.0853667	0.011295	0.152935	Bacteria sp.
MmMGSIII0713	0.0202388	0.0175366	0.0114506	0.0108579	Clostridiales sp.
MmMGSIII0715	0.00632507	0.00255699	0.00631258	0.0082059	Tannerellaceae sp.
MmMGSIII0716	0.00399267	0	0.0172029	0.0176688	Oscillospiraceae sp.
MmMGSIII0717	0.10191	0.0685795	0.0378208	0.102651	Clostridia sp.
MmMGSIII0718	0.368152	0.0955421	0.0998103	0.359418	Clostridiales sp.
MmMGSIII0721	0.0417158	0.149069	0.173998	0.0616674	Bacteria sp.
MmMGSIII0722	0.0159539	0.0441626	0.0104287	0.0164978	Bacteroidales sp.
MmMGSIII0724	0.0178602	0.0869255	0.0151691	0.0094864	Bacteria sp.
MmMGSIII0725	0.0536638	0.0247592	0.0384589	0.0270043	Lachnospiraceae sp.
MmMGSIII0726	0.0557833	0.0434854	0.0503077	0.0440496	Bacteroidia sp.
MmMGSIII0727	0.115644	0.146778	0.0448589	0.0967741	Clostridiales sp.
MmMGSIII0729	0.0439701	0.0705465	0.0444348	0.0371616	Clostridiales sp.
MmMGSIII0730	0.67528	0.726555	0.592601	0.484022	Bacteroidales sp.
MmMGSIII0731	0.0662035	0.157185	0.166429	0.0661418	Clostridiales sp.
MmMGSIII0733	0.0516945	0.0461457	0.0405783	0.0514457	Clostridiales sp.
MmMGSIII0734	0.088292	0.0237455	0.0975924	0.0547572	Clostridia sp.
MmMGSIII0736	0.0499336	0.0460884	0.0798028	0.108981	Clostridiales sp.
MmMGSIII0737	0.0957287	0.065453	0.0434857	0.0370045	Clostridiales sp.
MmMGSIII0738	0.0371865	0.0282713	0.0169646	0.0175922	Clostridia sp.
MmMGSIII0739	0.00763407	0.00244661	0.00048572	0.00424099	Bacteria sp.
MmMGSIII0744	0.197752	0.334265	0.157981	0.157712	Clostridiaceae sp.
MmMGSIII0745	0.031598	0.0234186	0.0738109	0.201084	Clostridiales sp.
MmMGSIII0746	0.123315	0.123957	0.113865	0.0877169	Muribaculaceae bacterium DSM 100764
MmMGSIII0747	0.042329	0.0435272	0.0379434	0.0650957	Bacteria sp.
MmMGSIII0751	0.117095	0.117593	0.0869512	0.114288	Bacteroidales sp.
MmMGSIII0752	0.0660365	0.166288	0.175924	0.0588411	Clostridia sp.
MmMGSIII0753	0.0628549	0.0290442	0.0113469	0.0299106	Anaerotruncus sp. G3(2012)
MmMGSIII0754	0.230706	0.325719	0.782838	0.614853	Clostridiales sp.
MmMGSIII0755	0.00365986	0.00516636	0.0011638	0.00102988	Clostridiales sp.
MmMGSIII0756	0.0266081	0.0307446	0.0483457	0.0941136	Clostridiales sp.
MmMGSIII0757	0.00381075	0.00533605	0.00214295	0.000994322	Clostridia sp.
MmMGSIII0758	0.0288033	0.0474466	0.0233407	0.0352167	Clostridiales sp.
MmMGSIII0760	0.0885553	0.117367	0.0655369	0.0449585	Clostridiales sp.
MmMGSIII0761	0.012248	0.0100531	0.0275807	0.0221081	Clostridia sp.
MmMGSIII0762	0.0111045	0.041543	0.0205668	0.010529	Clostridium sp. ASF502
MmMGSIII0763	0	0.000491418	0.000532147	0.00042915	Clostridiales sp.
MmMGSIII0764	0.00885388	0.0124379	0.00740014	0.0113924	Bacteria sp.
MmMGSIII0765	0.00230924	0.036023	0.0121545	0.0749068	Clostridia sp.
MmMGSIII0766	0.0415979	0.104135	0.0731871	0.0823085	Clostridia sp.
MmMGSIII0767	0.033716	0.0427082	0.00348069	0.0113144	Clostridiales sp.
MmMGSIII0768	0.0180692	0.0305363	0.00867651	0.0263382	Clostridiales sp.
MmMGSIII0769	0.0242999	0.0555543	0.0125714	0.0378392	Clostridia sp.
MmMGSIII0771	0.182658	0.365394	0.236266	0.238785	Clostridiales sp.
MmMGSIII0772	0.0116648	0.00176655	0.00732773	0.000912051	Clostridia sp.
MmMGSIII0774	0.0160474	0.0304719	0.0175109	0.00955085	Clostridiales sp.
MmMGSIII0777	0.0169124	0.0110376	0.0341252	0.0319531	Clostridiaceae sp.
MmMGSIII0780	0.0238069	0.039316	0.0296331	0.0203883	Lachnospiraceae sp.
MmMGSIII0781	0.104727	0.118328	0.0297605	0.0954154	Clostridiales sp.
MmMGSIII0782	0.00173648	0.0240689	0.0019061	0.00428054	Clostridiales sp.
MmMGSIII0783	0.0389121	0.0486789	0.0456914	0.0328785	Clostridiaceae sp.
MmMGSIII0784	0.0141066	0.155157	0.0409636	0.35109	Bacteria sp.
MmMGSIII0785	0.0263595	0.0125083	0.0774141	0.0163475	Clostridia sp.
MmMGSIII0786	0.0327536	0.0646636	0.0407893	0.0242732	Clostridia sp.
MmMGSIII0787	0.110762	0.20789	0.208743	0.180968	Clostridiales sp.
MmMGSIII0791	0.0536314	0.10756	0.0331704	0.0925731	Clostridiales sp.
MmMGSIII0792	0.116777	0.155398	0.222004	0.113931	Clostridia sp.
MmMGSIII0793	0.00994533	0.0105905	0.0117285	0.0105877	Clostridia sp.
MmMGSIII0796	0.0307304	0	0.0378959	0.0611543	Clostridiales sp.
MmMGSIII0797	0.0998866	0.113231	0.279197	0.0404209	Lachnospiraceae sp.
MmMGSIII0798	0.000493342	0.019572	0.126445	0.0126071	Clostridia sp.
MmMGSIII0799	0.00248998	0.00232487	0.00286022	0.000366473	Rikenellaceae sp.
MmMGSIII0800	0.0133939	0.060724	0.0270829	0.0318216	Clostridiales sp.
MmMGSIII0801	0.0173908	0.0179725	0.0118407	0.0134642	Clostridiales sp.
MmMGSIII0802	0.00433952	0.0102254	0.00599732	0.00458886	Oscillospiraceae sp.
MmMGSIII0803	0.400722	0.217948	0.12658	0.115118	Clostridiales sp.
MmMGSIII0804	0.0979219	0.186933	0.0871785	0.0849995	Clostridiales sp.
MmMGSIII0806	0.0215617	0.119404	0.0544658	0.0624608	Clostridiales sp.
MmMGSIII0808	0.0172576	0.0105098	0.00682118	0.010304	Clostridia sp.
MmMGSIII0809	0.00327421	0.00570917	0.00356237	0.00298194	Bacteria sp.
MmMGSIII0810	0.0179116	0.0189483	0.00751851	0.0811874	Clostridia sp.
MmMGSIII0811	0.00452294	0	0.0330429	0	Clostridiales sp.
MmMGSIII0813	0.183325	0.113238	0.0546278	0.0284696	Bacteria sp.
MmMGSIII0814	0.19948	0.337219	0.498556	0.425285	Clostridiales sp.
MmMGSIII0815	0.102909	0.0950807	0.144854	0.11581	Clostridiales sp.
MmMGSIII0816	0.0204118	0.0195378	0.0288632	0.0211452	Clostridiales sp.
MmMGSIII0818	0.01182	0.00674585	0.00980527	0.00746727	Bacteroidales sp.
MmMGSIII0820	0.003903	0.00389592	0.00387546	0.00399918	Citrobacter freundii
MmMGSIII0822	0.0228792	0.0169219	0.0419071	0.0530826	Bacteroidales sp.
MmMGSIII0824	0.0147869	0.0316677	0.0159979	0.0150829	Bacteria sp.
MmMGSIII0827	0.102184	0.0675812	0.0519122	0.045428	Clostridia sp.
MmMGSIII0828	0.00263662	0.0268315	0.0118786	0.0147684	Clostridia sp.
MmMGSIII0829	0.00309855	0.106369	0.00592304	0.0932178	Bacteroidales sp.
MmMGSIII0831	0.169391	0.105003	0.147983	0.174491	Rikenellaceae sp.
MmMGSIII0832	0.0681855	0.0937865	0.0297775	0.109742	Bifidobacterium pseudolongum subsp. globosum
MmMGSIII0834	0.00476227	0.00472008	0.00585831	0.00695223	Clostridiales sp.
MmMGSIII0835	0.0284576	0.0352296	0.0222929	0.0249059	Clostridiales sp.
MmMGSIII0837	0.111572	0.143009	0.122073	0.0861073	Clostridiales sp.
MmMGSIII0838	0.032905	0.124399	0.0611925	0.35027	Clostridiales sp.
MmMGSIII0839	0.340241	0.309946	0.38037	0.298629	Clostridiales sp.
MmMGSIII0842	0.0305325	0.0544221	0.0395642	0.0650809	Erysipelotrichia sp.
MmMGSIII0844	0	0.00180826	0.0007548	0.000480867	Parasutterella sp.
MmMGSIII0845	0.0113038	0.0264421	0.0176433	0.0221658	Clostridiales sp.
MmMGSIII0846	0.0202556	0.007185	0.00959801	0.0110441	Erysipelotrichia sp.
MmMGSIII0848	0.0290819	0.0388995	0.0231569	0.0226784	Clostridia sp.
MmMGSIII0849	0.000434502	0.00026771	0.00121007	0.00370897	Clostridiales sp.
MmMGSIII0850	0.0145272	0.00213953	0.0283571	0.072802	Bacteroidales sp.
MmMGSIII0851	0.00541965	0.0105991	0.0900561	0.00532543	Clostridia sp.
MmMGSIII0853	0.0165728	0.000925135	0.0137979	0.0225337	Clostridiales sp.
MmMGSIII0855	0.197375	0.385556	0.174169	0.182179	Erysipelotrichaceae sp.
MmMGSIII0857	0	0.00189905	0.000721894	0.00050827	Clostridiales sp.
MmMGSIII0858	0.125027	0.145807	0.104279	0.194813	Clostridiales sp.
MmMGSIII0859	0.0478446	0.0743837	0.0380782	0.0483559	Clostridiales sp.
MmMGSIII0860	0.0450903	0.0533707	0.0576567	0.070099	Lactobacillus johnsonii
MmMGSIII0864	0.00922974	0.0175597	0.00894521	0.00177065	Lachnospiraceae sp.
MmMGSIII0865	0.0066478	0.000843545	0.00342905	0.00637009	Clostridiales sp.
MmMGSIII0866	0.015321	0.0135739	0.00548425	0.00836663	Clostridiales sp.
MmMGSIII0868	0.00915439	0.000441181	0.00188215	0.00549436	Clostridiales sp.
MmMGSIII0870	0.0143951	0.0211652	0.0156712	0.0120794	Clostridiales sp.
MmMGSIII0872	0.0106613	0.00704904	0.00151629	0.00688135	Clostridiales sp.
MmMGSIII0873	0.000191415	0	0.000874531	0.00404778	Clostridiales sp.
MmMGSIII0874	0.066695	0.0479526	0.0505327	0.0105901	Clostridiales sp.
MmMGSIII0875	0.00923952	0.0064152	0.0114748	0.00666948	Clostridiales sp.
MmMGSIII0876	0.0628513	0.053306	0.0779592	0.0932892	Clostridiales sp.
MmMGSIII0877	0.0154433	0.0164924	0.0191451	0.0278328	Bacteroidales sp.
MmMGSIII0878	0.0781598	0.580444	0.0157169	0.110968	Clostridiales sp.
MmMGSIII0879	0.00460009	0.00706527	0.00360111	0.0041504	Clostridiales sp.
MmMGSIII0880	0.0135271	0.0142396	0.0224011	0.0217353	Bacteria sp.
MmMGSIII0881	0.00984543	0.0107554	0.00874737	0.00521458	Clostridia sp.
MmMGSIII0882	0.0162091	0.00687524	0.0195436	0.0523904	Acutalibacter sp.
MmMGSIII0883	0.307229	0.269209	0.27168	0.238731	Clostridiales sp.
MmMGSIII0885	0.0585849	0.0799068	0.158822	0.258421	Clostridiales sp.
MmMGSIII0887	0.00922858	0.00572793	0.00890827	0.0183315	Bacteria sp.
MmMGSIII0889	0.0101803	0.0191286	0.0341665	0.0619658	Clostridia sp.
MmMGSIII0891	0.0384145	0.020607	0.0417261	0.0157444	Clostridiales sp.
MmMGSIII0892	0.134898	0.121541	0.11734	0.0904058	Clostridiales sp.
